# Supplementary material for: Restriction site-associated DNA sequencing (RAD-seq) of tea plant (Camellia sinensis) in Sichuan province, China, provides insights into free amino acid and polyphenol contents of tea
Source: PLoS One. 2024 Dec 5;19(12):e0314144. doi: 10.1371/journal.pone.0314144 (PMC11620369; doi:10.1371/journal.pone.0314144)
Supplement: S1 Table — (XLSX) [file pone.0314144.s001.xlsx]

## Sheet: Plant.1.0
sample_title	*organism	location	cultivar Name
cs1	Camellia sinensis	YAYJ, Yaan Yajiang.	Ying03
cs2	Camellia sinensis	YAMS, Yaan Mingshan	Meng01
cs3	Camellia sinensis	YAMS, Yaan Mingshan	Tian05
cs4	Camellia sinensis	YAMS, Yaan Mingshan	Hong08
cs5	Camellia sinensis	YAMS, Yaan Mingshan	Qian09
cs6	Camellia sinensis	YAMS, Yaan Mingshan	Yang04
cs7	Camellia sinensis	YAMS, Yaan Mingshan	Qian08
cs8	Camellia sinensis	YAMS, Yaan Mingshan	Yang12
cs9	Camellia sinensis	YAMS, Yaan Mingshan	Tian01
cs10	Camellia sinensis	MYAX, Mianyang Anxian	An09
cs11	Camellia sinensis	YAMS, Yaan Mingshan	Hong17
cs12	Camellia sinensis	YAMS, Yaan Mingshan	Tian13
cs13	Camellia sinensis	YAMS, Yaan Mingshan	Qian07
cs14	Camellia sinensis	YAMS, Yaan Mingshan	Hong18
cs15	Camellia sinensis	YAMS, Yaan Mingshan	Hong21
cs16	Camellia sinensis	MYBC, Mianyang Beichuan	Bei03
cs17	Camellia sinensis	CDQZ, Chengdu Chongzhou	PiPaCha
cs18	Camellia sinensis	YAMS, Yaan Mingshan	Qian01
cs19	Camellia sinensis	YAMS, Yaan Mingshan	Ming19
cs20	Camellia sinensis	YAMS, Yaan Mingshan	Hong01
cs21	Camellia sinensis	YAMS, Yaan Mingshan	Qian03
cs22	Camellia sinensis	YAMS, Yaan Mingshan	Qian04
cs23	Camellia sinensis	CDQL, Chengdu Qionglai	Hua11
cs24	Camellia sinensis	YAMS, Yaan Mingshan	Meng06
cs25	Camellia sinensis	YAYJ, Yaan Yajiang.	Ying04
cs26	Camellia sinensis	YAMS, Yaan Mingshan	Hong02
cs27	Camellia sinensis	GYQC, Guangyuan Qingchuan	1017
cs28	Camellia sinensis	YAMS, Yaan Mingshan	Jian03
cs29	Camellia sinensis	YAMS, Yaan Mingshan	Hong07
cs30	Camellia sinensis	CDQL, Chengdu Qionglai	Hua05
cs31	Camellia sinensis	YAMS, Yaan Mingshan	Tian03
cs32	Camellia sinensis	YAMS, Yaan Mingshan	Ming16
cs33	Camellia sinensis	YAMS, Yaan Mingshan	Hong10
cs34	Camellia sinensis	YAMS, Yaan Mingshan	Yang10
cs35	Camellia sinensis	YAMS, Yaan Mingshan	Hong13
cs36	Camellia sinensis	YAMS, Yaan Mingshan	Ming17
cs37	Camellia sinensis	YAMS, Yaan Mingshan	Yang05
cs38	Camellia sinensis	YAMS, Yaan Mingshan	Yang11
cs39	Camellia sinensis	YAMS, Yaan Mingshan	Yang14
cs40	Camellia sinensis	YAMS, Yaan Mingshan	Meng05
cs41	Camellia sinensis	YAMS, Yaan Mingshan	Hong04
cs42	Camellia sinensis	CDQL, Chengdu Qionglai	Hua06
cs43	Camellia sinensis	YAMS, Yaan Mingshan	Hong03
cs44	Camellia sinensis	YAYJ, Yaan Yajiang.	Ying08
cs45	Camellia sinensis	YAMS, Yaan Mingshan	Ming10
cs46	Camellia sinensis	YAMS, Yaan Mingshan	Tian09
cs47	Camellia sinensis	YAMS, Yaan Mingshan	Hong06
cs48	Camellia sinensis	YAMS, Yaan Mingshan	Tian10
cs49	Camellia sinensis	YAMS, Yaan Mingshan	Hong29
cs50	Camellia sinensis	YAMS, Yaan Mingshan	Ming06
cs51	Camellia sinensis	MYAX, Mianyang Anxian	An08
cs52	Camellia sinensis	CDQL, Chengdu Qionglai	Hua10
cs53	Camellia sinensis	YAMS, Yaan Mingshan	Jian05
cs54	Camellia sinensis	YAMS, Yaan Mingshan	Jian21
cs55	Camellia sinensis	MYBC, Mianyang Beichuan	Bei02
cs56	Camellia sinensis	YAMS, Yaan Mingshan	Cheng08
cs57	Camellia sinensis	YAMS, Yaan Mingshan	Jian01
cs58	Camellia sinensis	YAMS, Yaan Mingshan	Hong09
cs59	Camellia sinensis	YAMS, Yaan Mingshan	Jian12
cs60	Camellia sinensis	YAMS, Yaan Mingshan	Jian14
cs61	Camellia sinensis	YAMS, Yaan Mingshan	Ming03
cs62	Camellia sinensis	YAMS, Yaan Mingshan	Ming13
cs63	Camellia sinensis	YAMS, Yaan Mingshan	Yang17
cs64	Camellia sinensis	YAYJ, Yaan Yajiang.	Ying07
cs65	Camellia sinensis	MYAX, Mianyang Anxian	Wu1
cs66	Camellia sinensis	MYAX, Mianyang Anxian	An14
cs67	Camellia sinensis	YAMS, Yaan Mingshan	Qian22
cs68	Camellia sinensis	MSHY, Meishan Hongya	Dalin02
cs69	Camellia sinensis	YAMS, Yaan Mingshan	Qian17
cs70	Camellia sinensis	YAMS, Yaan Mingshan	Qian14
cs71	Camellia sinensis	MSHY, Meishan Hongya	Dalin06
cs72	Camellia sinensis	YAMS, Yaan Mingshan	Qian20
cs73	Camellia sinensis	MYBC, Mianyang Beichuan	Bei09
cs74	Camellia sinensis	YAMS, Yaan Mingshan	Cheng13
cs75	Camellia sinensis	MYBC, Mianyang Beichuan	Bei12
cs76	Camellia sinensis	MYBC, Mianyang Beichuan	Bei11
cs77	Camellia sinensis	YAMS, Yaan Mingshan	CD1
cs78	Camellia sinensis	MYAX, Mianyang Anxian	Wu2
cs79	Camellia sinensis	MSHY, Meishan Hongya	Dalin07
cs80	Camellia sinensis	YAMS, Yaan Mingshan	Qian11
cs81	Camellia sinensis	YAMS, Yaan Mingshan	Qian30
cs82	Camellia sinensis	YAMS, Yaan Mingshan	Qian15
cs83	Camellia sinensis	MSHY, Meishan Hongya	Dalin09
cs84	Camellia sinensis	GYQC, Guangyuan Qingchuan	1045
cs85	Camellia sinensis	YAMS, Yaan Mingshan	Qing03
cs86	Camellia sinensis	YAMS, Yaan Mingshan	Yan10
cs87	Camellia sinensis	MSHY, Meishan Hongya	Dalin04
cs88	Camellia sinensis	MSHY, Meishan Hongya	Dalin01
cs89	Camellia sinensis	YAMS, Yaan Mingshan	CX07
cs90	Camellia sinensis	YAMS, Yaan Mingshan	Qian07
cs91	Camellia sinensis	MYBC, Mianyang Beichuan	Bei04
cs92	Camellia sinensis	GYQC, Guangyuan Qingchuan	2032
cs93	Camellia sinensis	YAMS, Yaan Mingshan	Yan09
cs94	Camellia sinensis	GYQC, Guangyuan Qingchuan	Guifu
cs95	Camellia sinensis	YAMS, Yaan Mingshan	Qing12
cs96	Camellia sinensis	YAMS, Yaan Mingshan	CX11
cs97	Camellia sinensis	MYBC, Mianyang Beichuan	Bei15
cs98	Camellia sinensis	GYQC, Guangyuan Qingchuan	Qifu07
cs99	Camellia sinensis	GYQC, Guangyuan Qingchuan	Yan04
cs100	Camellia sinensis	GYQC, Guangyuan Qingchuan	Yan06
cs101	Camellia sinensis	GYQC, Guangyuan Qingchuan	Yan11
cs102	Camellia sinensis	GYQC, Guangyuan Qingchuan	QifuGF
cs103	Camellia sinensis	MYAX, Mianyang Anxian	Wu3
cs104	Camellia sinensis	GYQC, Guangyuan Qingchuan	1059
cs105	Camellia sinensis	YAMS, Yaan Mingshan	Yan01
cs106	Camellia sinensis	YAMS, Yaan Mingshan	Qing05
cs107	Camellia sinensis	YAMS, Yaan Mingshan	Qing08
cs108	Camellia sinensis	GYQC, Guangyuan Qingchuan	QifuGF04
cs109	Camellia sinensis	GYQC, Guangyuan Qingchuan	2010
cs110	Camellia sinensis	GYQC, Guangyuan Qingchuan	QingT1
cs111	Camellia sinensis	CDQZ, Chengdu Chongzhou	Chong01
cs112	Camellia sinensis	MYAX, Mianyang Anxian	An05
cs113	Camellia sinensis	YAMS, Yaan Mingshan	CX06
cs114	Camellia sinensis	MSHY, Meishan Hongya	Dalin3
cs115	Camellia sinensis	GYQC, Guangyuan Qingchuan	GuifuMT
cs116	Camellia sinensis	MSHY, Meishan Hongya	Dalin05
cs117	Camellia sinensis	YAMS, Yaan Mingshan	Meng08
cs118	Camellia sinensis	YAMS, Yaan Mingshan	Qian28
cs119	Camellia sinensis	YAMS, Yaan Mingshan	Jian03
cs120	Camellia sinensis	YAMS, Yaan Mingshan	Qian13
cs121	Camellia sinensis	YAMS, Yaan Mingshan	Mian02
cs122	Camellia sinensis	YAMS, Yaan Mingshan	Qian24
cs123	Camellia sinensis	YAMS, Yaan Mingshan	Xin08
cs124	Camellia sinensis	YAMS, Yaan Mingshan	Hong34
cs125	Camellia sinensis	CDQL, Chengdu Qionglai	Hua03
cs126	Camellia sinensis	YAMS, Yaan Mingshan	Hong26
cs127	Camellia sinensis	MYBC, Mianyang Beichuan	Bei14
cs128	Camellia sinensis	MYAX, Mianyang Anxian	An08
cs129	Camellia sinensis	YAMS, Yaan Mingshan	Jian02
cs130	Camellia sinensis	YAMS, Yaan Mingshan	Meng02
cs131	Camellia sinensis	CDQZ, Chengdu Chongzhou	PiPa2
cs132	Camellia sinensis	YAMS, Yaan Mingshan	Tian02
cs133	Camellia sinensis	YAMS, Yaan Mingshan	Xin09
cs134	Camellia sinensis	YAMS, Yaan Mingshan	Qian27
cs135	Camellia sinensis	YAMS, Yaan Mingshan	Jian06
cs136	Camellia sinensis	MYAX, Mianyang Anxian	1016
cs137	Camellia sinensis	YAMS, Yaan Mingshan	Shuang04
cs138	Camellia sinensis	YAMS, Yaan Mingshan	Qian38
cs139	Camellia sinensis	CDQL, Chengdu Qionglai	Hua13
