# Supplementary material for: Restriction site-associated DNA sequencing (RAD-seq) of tea plant (Camellia sinensis) in Sichuan province, China, provides insights into free amino acid and polyphenol contents of tea
Source: PLoS One. 2024 Dec 5;19(12):e0314144. doi: 10.1371/journal.pone.0314144 (PMC11620369; doi:10.1371/journal.pone.0314144)
Supplement: S2 Table — (XLSX) [file pone.0314144.s002.xlsx]

## Sheet: Sheet1
Chr	Chr length	All RF number	All RF coverage	Effective RF number	Effective RF coverage
GWHACFB00000001	212836541	116714	0.2056	79905	0.1408
GWHACFB00000002	176915850	95472	0.2024	64973	0.1377
GWHACFB00000003	183890167	102012	0.208	69346	0.1414
GWHACFB00000004	186373698	102708	0.2067	70418	0.1417
GWHACFB00000005	164367897	88558	0.202	61415	0.1401
GWHACFB00000006	165692707	94404	0.2137	62346	0.1411
GWHACFB00000007	168674417	94194	0.2094	62364	0.1386
GWHACFB00000008	156400541	86608	0.2077	58517	0.1403
GWHACFB00000009	150683510	84910	0.2113	57636	0.1434
GWHACFB00000010	143847529	78590	0.2049	54858	0.143
GWHACFB00000011	118392857	64458	0.2042	43056	0.1364
GWHACFB00000012	132670986	72390	0.2046	49375	0.1396
GWHACFB00000013	116245087	63010	0.2033	43518	0.1404
GWHACFB00000014	120058857	67446	0.2107	45615	0.1425
GWHACFB00000015	114499148	63314	0.2074	43513	0.1425
