# Supplementary material for: Restriction site-associated DNA sequencing (RAD-seq) of tea plant (Camellia sinensis) in Sichuan province, China, provides insights into free amino acid and polyphenol contents of tea
Source: PLoS One. 2024 Dec 5;19(12):e0314144. doi: 10.1371/journal.pone.0314144 (PMC11620369; doi:10.1371/journal.pone.0314144)
Supplement: S3 Table — (XLS) [file pone.0314144.s003.xls]

Sample	Clean_Data(bp)	Q20(%)	Q30(%)	N(%)	GC(%)	HQ_Clean_Data(bp)	HQ_Q20(%)	HQ_Q30(%)	HQ_N(%)	HQ_GC(%)
cs1	3840048492	3748054858(97.6%)	3580034156(93.23%)	25603(0.0%)	1487708480(38.72%)	3808546978	3723017955(97.75%)	3558009082(93.42%)	25392(0.0%)	1472704078(38.65%)
cs2	3661239372	3565924415(97.4%)	3398190204(92.82%)	52034(0.0%)	1422302589(38.83%)	3630093628	3541378319(97.56%)	3376703322(93.02%)	48408(0.0%)	1407072008(38.75%)
cs3	3488971344	3388072146(97.11%)	3219615395(92.28%)	50817(0.0%)	1349444318(38.66%)	3454238558	3361684134(97.32%)	3196844471(92.55%)	47058(0.0%)	1332573407(38.56%)
cs4	3288401800	3184687725(96.85%)	3018110635(91.78%)	3967(0.0%)	1286989490(39.12%)	3257346467	3162010330(97.07%)	2998970601(92.07%)	3931(0.0%)	1272076920(39.03%)
cs5	4144975332	4011043150(96.77%)	3798027492(91.63%)	21863(0.0%)	1582833369(38.17%)	4107256918	3983050368(96.98%)	3774204596(91.89%)	17340(0.0%)	1564504654(38.08%)
cs6	3782363016	3658119029(96.72%)	3457792992(91.42%)	89065(0.0%)	1440760530(38.08%)	3740276253	3624554759(96.91%)	3428408818(91.66%)	72904(0.0%)	1416768079(37.86%)
cs7	3167013020	3083439499(97.36%)	2930281672(92.53%)	30717(0.0%)	1210923945(38.22%)	3148919266	3068782008(97.46%)	2917378528(92.65%)	29707(0.0%)	1202167153(38.16%)
cs8	3397508768	3294787734(96.98%)	3124625516(91.97%)	27472(0.0%)	1308585311(38.5%)	3370276428	3273945642(97.14%)	3106725940(92.18%)	27149(0.0%)	1295881311(38.44%)
cs9	3609033568	3511578907(97.3%)	3346953480(92.74%)	23506(0.0%)	1367422429(37.88%)	3577504851	3486149951(97.45%)	3324590802(92.93%)	16416(0.0%)	1351542226(37.76%)
cs10	2817297760	2747977311(97.54%)	2622303530(93.08%)	36154(0.0%)	1080253225(38.33%)	2793678313	2729040857(97.69%)	2605618621(93.27%)	34307(0.0%)	1068701596(38.24%)
cs11	4228564712	4125408705(97.56%)	3941656947(93.22%)	27460(0.0%)	1637167283(38.7%)	4192595955	4096591476(97.71%)	3916217938(93.41%)	27209(0.0%)	1619750246(38.62%)
cs12	3764330848	3665993229(97.39%)	3493636256(92.81%)	38363(0.0%)	1430052145(37.98%)	3732815155	3640395117(97.52%)	3471070600(92.99%)	12163(0.0%)	1415186493(37.89%)
cs13	3133469520	3044099431(97.15%)	2887218785(92.14%)	6902(0.0%)	1211718295(38.66%)	3110012087	3025229525(97.27%)	2870653237(92.3%)	1955(0.0%)	1199861809(38.56%)
cs14	4909860572	4766993537(97.09%)	4531610983(92.3%)	27063(0.0%)	1904481889(38.78%)	4860795722	4729613170(97.3%)	4499474609(92.57%)	21131(0.0%)	1881229177(38.68%)
cs15	3107948428	3024946692(97.33%)	2876405978(92.55%)	51460(0.0%)	1200092092(38.6%)	3084352207	3006562981(97.48%)	2860474588(92.74%)	49113(0.0%)	1188610637(38.53%)
cs16	3777059420	3681922442(97.48%)	3507479773(92.86%)	61304(0.0%)	1438883205(38.08%)	3750999289	3660999668(97.6%)	3489100086(93.02%)	58626(0.0%)	1426366894(38.01%)
cs17	3128776788	3044827236(97.32%)	2905848430(92.87%)	19813(0.0%)	1189646437(38.0%)	3100258555	3022241233(97.48%)	2886023498(93.09%)	14270(0.0%)	1174936059(37.89%)
cs18	3439337476	3333475495(96.92%)	3163881319(91.99%)	22665(0.0%)	1363292552(39.62%)	3406972342	3308327082(97.1%)	3142110030(92.23%)	15864(0.0%)	1346530837(39.5%)
cs19	4840563132	4715940266(97.43%)	4499330169(92.95%)	53035(0.0%)	1868125174(38.58%)	4799691289	4683732607(97.58%)	4471138786(93.15%)	52260(0.0%)	1848988002(38.51%)
cs20	4170370280	4066530346(97.51%)	3882246394(93.09%)	45545(0.0%)	1591144122(38.14%)	4138830559	4041385566(97.65%)	3860122753(93.27%)	44930(0.0%)	1576535565(38.08%)
cs21	3238049904	3148168331(97.22%)	2993381797(92.44%)	50693(0.0%)	1249772449(38.58%)	3209882003	3126163670(97.39%)	2974233516(92.66%)	30179(0.0%)	1235748959(38.48%)
cs22	3934203892	3801272157(96.62%)	3586409142(91.16%)	54661(0.0%)	1509194218(38.34%)	3892993721	3768564331(96.8%)	3557928318(91.39%)	43352(0.0%)	1485151997(38.14%)
cs23	3697272756	3603332503(97.46%)	3433597709(92.87%)	60780(0.0%)	1419943317(38.39%)	3671181728	3582763290(97.59%)	3415644481(93.04%)	57902(0.0%)	1407416143(38.32%)
cs24	2994448028	2910389623(97.19%)	2764336705(92.32%)	36355(0.0%)	1158169323(38.66%)	2973313656	2894459846(97.35%)	2750738538(92.51%)	34434(0.0%)	1148141628(38.6%)
cs25	4323242208	4197231729(97.09%)	3993899096(92.38%)	61385(0.0%)	1667551144(38.55%)	4275914689	4161498231(97.32%)	3963135182(92.69%)	22710(0.0%)	1644062356(38.44%)
cs26	3749331976	3643271678(97.17%)	3461858691(92.33%)	53672(0.0%)	1468502261(39.15%)	3717171518	3618653347(97.35%)	3440579456(92.56%)	49779(0.0%)	1453111735(39.08%)
cs27	4260769392	4139778856(97.16%)	3936936473(92.4%)	61107(0.0%)	1663071173(39.02%)	4219572676	4108706135(97.37%)	3910225638(92.67%)	56938(0.0%)	1643416064(38.94%)
cs28	4766041520	4655123037(97.67%)	4454992004(93.47%)	30670(0.0%)	1860083511(39.01%)	4728006686	4625491364(97.83%)	4429045332(93.68%)	30312(0.0%)	1841957039(38.94%)
cs29	4458177160	4350466466(97.58%)	4155801899(93.22%)	28299(0.0%)	1738803911(38.98%)	4422524563	4322354629(97.73%)	4131181447(93.41%)	28037(0.0%)	1722020561(38.92%)
cs30	4583837608	4436993622(96.8%)	4195181693(91.52%)	110930(0.0%)	1768219204(38.56%)	4534084818	4396264952(96.96%)	4159392353(91.74%)	89613(0.0%)	1739591850(38.36%)
cs31	4094847400	3944125450(96.32%)	3714230955(90.7%)	100027(0.0%)	1602496072(39.12%)	4041651259	3902826092(96.57%)	3678723876(91.02%)	78801(0.0%)	1572948244(38.9%)
cs32	3205777772	3125561915(97.5%)	2979324039(92.94%)	39437(0.0%)	1250486759(38.99%)	3182332388	3107178308(97.64%)	2963350411(93.12%)	36979(0.0%)	1239041727(38.92%)
cs33	3952388776	3852975084(97.48%)	3673613632(92.95%)	26757(0.0%)	1534943912(38.82%)	3917509269	3825076857(97.64%)	3649030750(93.15%)	26511(0.0%)	1517759120(38.72%)
cs34	3211927000	3132416107(97.52%)	2987862787(93.02%)	21399(0.0%)	1256636142(39.11%)	3185251372	3111382026(97.68%)	2969437146(93.22%)	21206(0.0%)	1243635295(39.03%)
cs35	3135845232	3052702349(97.35%)	2905978919(92.67%)	39429(0.0%)	1211433199(38.62%)	3108537927	3031035889(97.51%)	2886999459(92.87%)	37679(0.0%)	1197866659(38.52%)
cs36	3694640376	3589366438(97.15%)	3408512471(92.26%)	46560(0.0%)	1435090576(38.83%)	3659410146	3561737220(97.33%)	3384529635(92.49%)	44435(0.0%)	1418181519(38.74%)
cs37	2784464404	2694186412(96.76%)	2548113700(91.51%)	44209(0.0%)	1099372879(39.47%)	2752652131	2669140799(96.97%)	2526269299(91.78%)	26507(0.0%)	1082817433(39.32%)
cs38	3494123392	3397163010(97.22%)	3227034548(92.36%)	7505(0.0%)	1344128864(38.46%)	3465501047	3374074507(97.36%)	3206682586(92.53%)	2151(0.0%)	1329834470(38.36%)
cs39	3850684008	3754327973(97.5%)	3579369722(92.95%)	62542(0.0%)	1484586808(38.54%)	3826037613	3734747576(97.61%)	3562238476(93.11%)	59620(0.0%)	1472990186(38.48%)
cs40	3194906320	3113449958(97.45%)	2962219129(92.72%)	23418(0.0%)	1231234661(38.52%)	3174954631	3097370988(97.56%)	2948113054(92.86%)	22944(0.0%)	1221696209(38.47%)
cs41	3905286256	3801566131(97.34%)	3621513694(92.73%)	56618(0.0%)	1521533057(38.94%)	3865198923	3770428275(97.55%)	3594376825(92.99%)	52718(0.0%)	1502555933(38.86%)
cs42	4243617312	4125444783(97.22%)	3922903575(92.44%)	61736(0.0%)	1652233359(38.92%)	4206362015	4096781590(97.39%)	3898008191(92.67%)	57447(0.0%)	1634451763(38.84%)
cs43	4548360192	4442305614(97.67%)	4253694348(93.52%)	49349(0.0%)	1767980404(38.86%)	4510019218	4411495527(97.82%)	4226390379(93.71%)	48698(0.0%)	1749012302(38.77%)
cs44	4151401376	4027783091(97.02%)	3824498912(92.13%)	5542(0.0%)	1593877600(38.38%)	4115356018	4001000446(97.22%)	3801711536(92.38%)	5512(0.0%)	1576444947(38.29%)
cs45	2910825068	2825059502(97.05%)	2679884508(92.07%)	5654(0.0%)	1111811975(38.18%)	2884019174	2804009973(97.23%)	2661536315(92.29%)	1738(0.0%)	1098345077(38.06%)
cs46	2946070344	2822661324(95.81%)	2649238453(89.92%)	41572(0.0%)	1155647772(39.2%)	2883886934	2776683717(96.28%)	2610744399(90.53%)	32262(0.0%)	1119423074(38.8%)
cs47	3581156620	3475179076(97.04%)	3295969926(92.04%)	57119(0.0%)	1380878706(38.54%)	3551322079	3450882232(97.17%)	3274512293(92.21%)	34159(0.0%)	1365539566(38.44%)
cs48	3942105704	3817087971(96.83%)	3612493034(91.64%)	36552(0.0%)	1549743584(39.3%)	3902574915	3787118601(97.04%)	3586840645(91.91%)	31297(0.0%)	1530502583(39.2%)
cs49	2840176836	2760652511(97.2%)	2625994649(92.46%)	36758(0.0%)	1083176853(38.12%)	2815387844	2740823776(97.35%)	2608584005(92.65%)	13288(0.0%)	1071579352(38.04%)
cs50	4089677540	3989964887(97.56%)	3807032703(93.09%)	27475(0.0%)	1585149806(38.74%)	4058893738	3965659172(97.7%)	3785694444(93.27%)	27247(0.0%)	1570504432(38.68%)
cs51	4121265516	4008566143(97.27%)	3813544225(92.53%)	27542(0.0%)	1594563382(38.67%)	4085280552	3980640020(97.44%)	3789282017(92.75%)	27267(0.0%)	1577543483(38.6%)
cs52	5007966148	4861364409(97.07%)	4617259087(92.2%)	27375(0.0%)	1939674078(38.72%)	4962378799	4826466701(97.26%)	4587299957(92.44%)	21917(0.0%)	1917524903(38.62%)
cs53	4746616512	4589675335(96.69%)	4339283672(91.42%)	5795(0.0%)	1825706260(38.44%)	4703837814	4558397165(96.91%)	4312988661(91.69%)	5748(0.0%)	1805285284(38.36%)
cs54	4009394476	3886601540(96.94%)	3683255638(91.87%)	97770(0.0%)	1548713870(38.61%)	3962864105	3849162444(97.13%)	3650428993(92.12%)	77144(0.0%)	1522501007(38.4%)
cs55	4171959928	4068497824(97.52%)	3876006509(92.91%)	40233(0.0%)	1633919438(39.15%)	4143942271	4046475174(97.65%)	3856837156(93.07%)	38969(0.0%)	1620201191(39.08%)
cs56	3160323008	3082409492(97.53%)	2939079544(93.0%)	38438(0.0%)	1224423485(38.72%)	3137234591	3064183308(97.67%)	2923189189(93.18%)	36727(0.0%)	1213379369(38.66%)
cs57	2767021784	2694179859(97.37%)	2568450523(92.82%)	27397(0.0%)	1070367367(38.67%)	2742390996	2674496960(97.52%)	2551110237(93.03%)	9284(0.0%)	1058495070(38.58%)
cs58	3494963768	3390021902(97.0%)	3219011427(92.1%)	46577(0.0%)	1357740601(38.84%)	3464664899	3366284591(97.16%)	3198417916(92.32%)	16501(0.0%)	1343535574(38.76%)
cs59	4080069572	3970552239(97.32%)	3778578879(92.61%)	52065(0.0%)	1576361320(38.62%)	4045720214	3942459210(97.45%)	3753594950(92.78%)	39749(0.0%)	1559726108(38.53%)
cs60	3336692760	3245897272(97.28%)	3086295262(92.5%)	22335(0.0%)	1304623617(39.08%)	3304130727	3220816085(97.48%)	3064566500(92.75%)	22000(0.0%)	1288941957(38.99%)
cs61	4306545064	4198398569(97.49%)	4006605303(93.04%)	5445(0.0%)	1650746884(38.32%)	4272868082	4171352537(97.62%)	3982729649(93.21%)	5399(0.0%)	1634600042(38.24%)
cs62	3097729304	3006796725(97.06%)	2850292337(92.01%)	6223(0.0%)	1193048861(38.49%)	3074938130	2988601669(97.19%)	2834364386(92.18%)	1738(0.0%)	1181609605(38.42%)
cs63	4063330380	3958808225(97.43%)	3771202506(92.81%)	65025(0.0%)	1556432770(38.29%)	4031419814	3933664123(97.58%)	3749296738(93.0%)	62103(0.0%)	1540941148(38.21%)
cs64	3939421056	3835809874(97.37%)	3649726593(92.65%)	63695(0.0%)	1508636665(38.28%)	3914112448	3816003846(97.49%)	3632559414(92.81%)	60542(0.0%)	1496711948(38.22%)
cs65	3718075712	3623574482(97.46%)	3457320645(92.99%)	54652(0.0%)	1427794040(38.39%)	3686410350	3598439874(97.61%)	3435212005(93.19%)	50674(0.0%)	1412092833(38.29%)
cs66	3157295552	3080261937(97.56%)	2938976752(93.09%)	20956(0.0%)	1236132375(39.14%)	3131683297	3059746773(97.7%)	2920886462(93.27%)	20800(0.0%)	1223470463(39.06%)
cs67	4624126600	4513979135(97.62%)	4315551823(93.33%)	29160(0.0%)	1788841535(38.67%)	4586759453	4483867730(97.76%)	4288886465(93.51%)	28889(0.0%)	1770661466(38.58%)
cs68	4107939804	4006616533(97.53%)	3831121682(93.26%)	44615(0.0%)	1581673303(38.48%)	4068769440	3975979052(97.72%)	3804073756(93.49%)	44078(0.0%)	1563519543(38.42%)
cs69	4576065152	4444517470(97.13%)	4224973981(92.33%)	49177(0.0%)	1763633846(38.52%)	4537149491	4415582866(97.32%)	4200308499(92.58%)	48602(0.0%)	1745215008(38.44%)
cs70	3689959908	3565397077(96.62%)	3366555379(91.24%)	89929(0.0%)	1423753924(38.57%)	3640988023	3525746429(96.83%)	3331665193(91.5%)	70881(0.0%)	1396324199(38.34%)
cs71	4108833032	3975524500(96.76%)	3762180256(91.56%)	100085(0.0%)	1589407052(38.67%)	4057953143	3934768177(96.96%)	3726521659(91.83%)	79193(0.0%)	1561273071(38.46%)
cs72	3147911256	3069859295(97.52%)	2928105115(93.02%)	40024(0.0%)	1218338225(38.68%)	3124667913	3051152642(97.65%)	2911659605(93.18%)	37521(0.0%)	1207075150(38.62%)
cs73	2778289188	2697881583(97.11%)	2560574990(92.16%)	26291(0.0%)	1057724443(38.06%)	2755980950	2680025202(97.24%)	2544949908(92.34%)	9382(0.0%)	1047281070(37.98%)
cs74	3153227116	3074660421(97.51%)	2930610850(92.94%)	21094(0.0%)	1232844582(39.08%)	3127662192	3054446485(97.66%)	2912897473(93.13%)	20879(0.0%)	1220426733(39.0%)
cs75	3401253084	3301046538(97.05%)	3131098642(92.06%)	43413(0.0%)	1329150450(39.06%)	3371192939	3278040897(97.24%)	3111264810(92.29%)	41439(0.0%)	1314478927(38.97%)
cs76	4414538344	4283928393(97.04%)	4069895738(92.19%)	23538(0.0%)	1733045203(39.24%)	4378070223	4256800904(97.23%)	4046826206(92.43%)	18372(0.0%)	1715112731(39.16%)
cs77	3241563540	3152369428(97.25%)	2994176255(92.37%)	6098(0.0%)	1239385285(38.22%)	3216333675	3131684198(97.37%)	2975824772(92.52%)	1841(0.0%)	1226284607(38.11%)
cs78	4846205156	4704479820(97.08%)	4465057578(92.14%)	69773(0.0%)	1875209318(38.68%)	4790773135	4659226507(97.25%)	4425237884(92.37%)	53631(0.0%)	1844391692(38.48%)
cs79	4202581968	4089712426(97.31%)	3894103697(92.66%)	5309(0.0%)	1605732621(38.2%)	4169031910	4062597466(97.45%)	3870261105(92.83%)	5264(0.0%)	1589768237(38.11%)
cs80	4195106184	4049461259(96.53%)	3818546330(91.02%)	102287(0.0%)	1628151308(38.8%)	4146603453	4011209171(96.73%)	3785424129(91.29%)	81544(0.0%)	1600825386(38.6%)
cs81	2730195036	2649725465(97.05%)	2519470277(92.28%)	17703(0.0%)	1067604425(39.09%)	2702210736	2628193124(97.26%)	2500815473(92.55%)	11967(0.0%)	1053268292(38.97%)
cs82	3059404888	2954603519(96.57%)	2795523231(91.37%)	19454(0.0%)	1197626294(39.12%)	3025886783	2930081789(96.83%)	2774886483(91.7%)	13640(0.0%)	1179642735(38.97%)
cs83	2837443424	2772173612(97.7%)	2650832906(93.42%)	19342(0.0%)	1085910450(38.25%)	2814012554	2752880433(97.83%)	2633528268(93.59%)	19172(0.0%)	1074152489(38.16%)
cs84	3083513576	3003882164(97.42%)	2860901530(92.78%)	20655(0.0%)	1194358890(38.72%)	3058764406	2984357021(97.57%)	2843820641(92.97%)	20479(0.0%)	1182469153(38.64%)
cs85	3375705128	3277517142(97.09%)	3109678618(92.12%)	51890(0.0%)	1265015841(37.46%)	3344380036	3251279464(97.22%)	3086209594(92.28%)	32246(0.0%)	1248373118(37.31%)
cs86	3815023216	3704898893(97.11%)	3516082226(92.16%)	7916(0.0%)	1491500489(39.08%)	3781735394	3678775997(97.28%)	3493346209(92.37%)	2045(0.0%)	1474959422(38.99%)
cs87	3905285964	3808549532(97.52%)	3633057649(93.03%)	63242(0.0%)	1532774629(39.23%)	3873874818	3783616748(97.67%)	3611265372(93.22%)	60635(0.0%)	1516888760(39.14%)
cs88	2842895356	2777636680(97.7%)	2650904743(93.25%)	20344(0.0%)	1075150110(37.8%)	2825640596	2762849757(97.78%)	2637558980(93.34%)	19996(0.0%)	1066833829(37.74%)
cs89	3554206480	3470589816(97.65%)	3321896665(93.46%)	2633(0.0%)	1385939082(38.98%)	3524414603	3446442288(97.79%)	3300553418(93.65%)	2617(0.0%)	1370692709(38.88%)
cs90	3385575604	3295260151(97.33%)	3143331089(92.84%)	21573(0.0%)	1281563644(37.84%)	3358221236	3273006282(97.46%)	3123645677(93.01%)	15770(0.0%)	1267429934(37.72%)
cs91	3347158624	3251441255(97.14%)	3094223547(92.44%)	21550(0.0%)	1270202563(37.93%)	3318385037	3228752797(97.3%)	3074424065(92.65%)	15418(0.0%)	1255701179(37.83%)
cs92	3271453828	3185221557(97.36%)	3037314240(92.84%)	35011(0.0%)	1279938823(39.11%)	3239311997	3160220326(97.56%)	3015500185(93.09%)	34482(0.0%)	1264467060(39.02%)
cs93	3762504972	3677123795(97.73%)	3519626790(93.54%)	24905(0.0%)	1437233261(38.18%)	3729926929	3650292882(97.87%)	3495584133(93.72%)	24626(0.0%)	1421899661(38.11%)
cs94	2730223944	2664009077(97.57%)	2540967971(93.07%)	5614(0.0%)	1035130315(37.89%)	2712105586	2649018267(97.67%)	2527577890(93.2%)	1701(0.0%)	1026062822(37.82%)
cs95	3229458388	3124641577(96.75%)	2952608239(91.43%)	47163(0.0%)	1238432214(38.33%)	3195952901	3097894548(96.93%)	2929298254(91.66%)	36035(0.0%)	1219647072(38.15%)
cs96	2793382668	2722051403(97.45%)	2592454674(92.81%)	35428(0.0%)	1081555179(38.7%)	2771560539	2704860797(97.59%)	2577474188(93.0%)	33334(0.0%)	1071065059(38.64%)
cs97	4170473648	4034108681(96.73%)	3804290969(91.22%)	54950(0.0%)	1593335905(38.19%)	4140856035	4010846735(96.86%)	3784076213(91.38%)	45729(0.0%)	1580139761(38.14%)
cs98	3667016884	3562748689(97.16%)	3384020273(92.28%)	54305(0.0%)	1413709796(38.53%)	3637254862	3539187594(97.3%)	3363446748(92.47%)	35246(0.0%)	1399482380(38.47%)
cs99	3604054968	3498893337(97.08%)	3319109360(92.09%)	11465(0.0%)	1413336902(39.2%)	3569644165	3471763539(97.26%)	3295458247(92.32%)	3041(0.0%)	1396331826(39.1%)
cs100	3790434188	3683856194(97.19%)	3495298480(92.21%)	11811(0.0%)	1434248028(37.83%)	3763717038	3662267125(97.3%)	3476316947(92.36%)	3223(0.0%)	1421716526(37.75%)
cs101	3670925012	3559540748(96.97%)	3372272436(91.86%)	52159(0.0%)	1412030514(38.44%)	3642404007	3537751531(97.13%)	3353555663(92.07%)	35136(0.0%)	1398601222(38.39%)
cs102	4221821848	4104243741(97.21%)	3898663616(92.35%)	64082(0.0%)	1619837202(38.36%)	4190192223	4079581442(97.36%)	3877290765(92.53%)	51631(0.0%)	1604647018(38.28%)
cs103	2972598544	2873567533(96.67%)	2712683177(91.26%)	8419(0.0%)	1161486761(39.06%)	2946533796	2853992128(96.86%)	2695933770(91.5%)	2614(0.0%)	1148596890(38.97%)
cs104	3964488672	3845536418(97.0%)	3642088771(91.87%)	112339(0.0%)	1476752516(37.23%)	3939941609	3826089432(97.11%)	3625066857(92.01%)	84552(0.0%)	1465644036(37.18%)
cs105	3526884624	3421375556(97.01%)	3245011683(92.01%)	52852(0.0%)	1352213453(38.33%)	3498397138	3399608374(97.18%)	3226223699(92.22%)	34265(0.0%)	1338291119(38.24%)
cs106	3515506844	3411079607(97.03%)	3232507607(91.95%)	10829(0.0%)	1357312899(38.6%)	3488583465	3390037967(97.18%)	3214276294(92.14%)	3147(0.0%)	1344611296(38.53%)
cs107	3981469348	3856981867(96.87%)	3650507850(91.69%)	59254(0.0%)	1522032442(38.22%)	3948043340	3831020072(97.04%)	3628052873(91.9%)	38534(0.0%)	1505865991(38.12%)
cs108	4428683700	4319969480(97.55%)	4119584133(93.02%)	33380(0.0%)	1706453897(38.52%)	4395221067	4292799859(97.67%)	4095604042(93.18%)	32669(0.0%)	1690439654(38.45%)
cs109	3680943532	3580673501(97.28%)	3401176981(92.4%)	49191(0.0%)	1425826759(38.72%)	3655507400	3561016300(97.42%)	3384130566(92.58%)	41564(0.0%)	1413866248(38.66%)
cs110	3982112040	3869465689(97.17%)	3666828543(92.08%)	51885(0.0%)	1537541786(38.59%)	3958671582	3850694916(97.27%)	3650335885(92.21%)	44828(0.0%)	1526231409(38.54%)
cs111	4539545296	4412547175(97.2%)	4187541716(92.25%)	62048(0.0%)	1768153601(38.94%)	4511066422	4390240959(97.32%)	4168138148(92.4%)	50975(0.0%)	1754774212(38.88%)
cs112	3899313688	3789987921(97.2%)	3594935100(92.19%)	110027(0.0%)	1439857680(36.91%)	3871687194	3766771682(97.29%)	3574225509(92.32%)	82851(0.0%)	1426997824(36.84%)
cs113	3512820444	3394074846(96.62%)	3206451614(91.28%)	52384(0.0%)	1325341885(37.72%)	3486475510	3374381039(96.78%)	3189774162(91.49%)	48389(0.0%)	1313345087(37.66%)
cs114	3406422944	3302142691(96.94%)	3123388479(91.69%)	96730(0.0%)	1297859344(38.08%)	3383279919	3283902871(97.06%)	3107449062(91.85%)	72332(0.0%)	1287165298(38.03%)
cs115	4276280724	4174482981(97.62%)	3982259000(93.12%)	31754(0.0%)	1649342682(38.56%)	4246989450	4150403917(97.73%)	3960878354(93.26%)	31232(0.0%)	1634921695(38.48%)
cs116	4106152764	3987441387(97.11%)	3780846210(92.08%)	114981(0.0%)	1602316952(39.01%)	4080033000	3967300390(97.24%)	3763379810(92.24%)	86636(0.0%)	1590050046(38.96%)
cs117	3510932372	3400541787(96.86%)	3212071274(91.49%)	47051(0.0%)	1372866291(39.08%)	3490134793	3384745337(96.98%)	3198527639(91.64%)	38820(0.0%)	1363070503(39.03%)
cs118	4118581160	3988531077(96.84%)	3771257841(91.57%)	117631(0.0%)	1612421067(39.14%)	4086710350	3964663030(97.01%)	3750884898(91.78%)	87559(0.0%)	1597472949(39.07%)
cs119	3794240408	3666160454(96.62%)	3464685492(91.31%)	30786(0.0%)	1476617901(38.9%)	3763391927	3643842458(96.82%)	3446017218(91.57%)	30416(0.0%)	1462192826(38.84%)
cs120	3898688224	3801803953(97.52%)	3625180480(92.98%)	59120(0.0%)	1526797754(39.14%)	3870106914	3779504053(97.66%)	3605816025(93.17%)	47746(0.0%)	1512792820(39.08%)
cs121	3466495228	3385504533(97.66%)	3232519664(93.25%)	25935(0.0%)	1337525722(38.57%)	3442133741	3365611970(97.78%)	3214882889(93.4%)	25409(0.0%)	1325416937(38.49%)
cs122	4151727248	4052143969(97.6%)	3868811775(93.19%)	62009(0.0%)	1611548744(38.8%)	4120807771	4026863921(97.72%)	3846457981(93.34%)	49899(0.0%)	1596453603(38.73%)
cs123	3724176468	3628588219(97.43%)	3457499057(92.84%)	54339(0.0%)	1437661557(38.58%)	3694871595	3605342612(97.58%)	3437129497(93.02%)	43552(0.0%)	1423076013(38.5%)
cs124	3520092704	3421521385(97.2%)	3249077498(92.3%)	44295(0.0%)	1387061132(39.38%)	3496753474	3403660984(97.34%)	3233746379(92.48%)	41686(0.0%)	1375588515(39.33%)
cs125	3052341116	2964215662(97.11%)	2813182601(92.16%)	45905(0.0%)	1182607240(38.72%)	3025903215	2944175825(97.3%)	2795947650(92.4%)	36517(0.0%)	1169384068(38.63%)
cs126	3134821188	3030602859(96.68%)	2865932285(91.42%)	45802(0.0%)	1185688921(37.8%)	3111689406	3013299502(96.84%)	2851238170(91.63%)	42576(0.0%)	1175339990(37.75%)
cs127	3873195164	3774871789(97.46%)	3598564217(92.91%)	58523(0.0%)	1508954059(38.94%)	3844483996	3752347005(97.6%)	3578874539(93.09%)	47990(0.0%)	1494471682(38.86%)
cs128	3655998848	3549306930(97.08%)	3369816053(92.17%)	19159(0.0%)	1403345950(38.36%)	3629875697	3529345446(97.23%)	3352665701(92.36%)	15213(0.0%)	1390752384(38.3%)
cs129	3127320876	3050393125(97.54%)	2908190029(92.99%)	23440(0.0%)	1218960010(38.96%)	3104347024	3032460824(97.68%)	2892621129(93.18%)	22826(0.0%)	1207878188(38.89%)
cs130	3403019100	3315800912(97.44%)	3155661975(92.73%)	42113(0.0%)	1309630569(38.47%)	3381385414	3298011049(97.53%)	3139932554(92.86%)	39893(0.0%)	1298797734(38.39%)
cs131	4229275732	4085295517(96.6%)	3861601886(91.31%)	39493(0.0%)	1652283846(39.05%)	4186551189	4053650940(96.83%)	3834893337(91.6%)	32559(0.0%)	1631724624(38.96%)
cs132	3478696448	3374409202(97.0%)	3199720656(91.98%)	27917(0.0%)	1334419597(38.34%)	3454837566	3356110783(97.14%)	3183997538(92.16%)	27695(0.0%)	1322950396(38.28%)
cs133	3732942600	3615095651(96.84%)	3425305405(91.76%)	52882(0.0%)	1408592735(37.72%)	3704181973	3592878102(97.0%)	3406186874(91.96%)	49254(0.0%)	1395056962(37.65%)
cs134	3246154072	3142160858(96.8%)	2977670241(91.73%)	46214(0.0%)	1271145067(39.14%)	3214523755	3118962908(97.03%)	2958131659(92.02%)	42917(0.0%)	1256315354(39.07%)
cs135	3935683164	3829588545(97.3%)	3641468898(92.52%)	64989(0.0%)	1541042995(39.14%)	3907725006	3808439139(97.46%)	3623406251(92.72%)	61749(0.0%)	1527421932(39.08%)
cs136	2684974164	2602180267(96.92%)	2465530150(91.83%)	21071(0.0%)	1024396621(38.14%)	2664622174	2586505600(97.07%)	2452034054(92.02%)	20945(0.0%)	1014629165(38.06%)
cs137	3163755468	3081372143(97.4%)	2933184687(92.71%)	39936(0.0%)	1219785940(38.54%)	3142539540	3064516097(97.52%)	2918467529(92.87%)	37748(0.0%)	1209415742(38.47%)
cs138	3139371716	3037084445(96.74%)	2876550770(91.63%)	45463(0.0%)	1204629563(38.36%)	3115942812	3020196869(96.93%)	2862420749(91.86%)	42519(0.0%)	1193792938(38.3%)
cs139	3075659944	2976786966(96.79%)	2817384008(91.6%)	23999(0.0%)	1183947285(38.48%)	3051508985	2958534105(96.95%)	2801830815(91.82%)	23766(0.0%)	1172570136(38.41%)
