# Supplementary material for: Restriction site-associated DNA sequencing (RAD-seq) of tea plant (Camellia sinensis) in Sichuan province, China, provides insights into free amino acid and polyphenol contents of tea
Source: PLoS One. 2024 Dec 5;19(12):e0314144. doi: 10.1371/journal.pone.0314144 (PMC11620369; doi:10.1371/journal.pone.0314144)
Supplement: S4 Table — (XLS) [file pone.0314144.s004.xls]

Sample ID	Total Read	Total UnMapped	Total Mapped	Total Pair Mapped	Total Single Mapped	Unique Mapped	Multi-Mapped	Perfect Mapped	Mismatch Mapped	Clean	Duplicate
cs1	26186400	710257-2.71%	25476143-97.29%	22760544-86.92%	2715599-10.37%	19093258-72.91%	6382885-24.37%	19104187-72.95%	6371956-24.33%	17394990-66.43%	7963086-31.26%
cs2	24954276	1128212-4.52%	23826064-95.48%	21308158-85.39%	2517906-10.09%	17876105-71.64%	5949959-23.84%	17929503-71.85%	5896561-23.63%	16202380-64.93%	7235346-30.37%
cs3	23746414	3559232-14.99%	20187182-85.01%	18066000-76.08%	2121182-8.93%	15170878-63.89%	5016304-21.12%	15443278-65.03%	4743904-19.98%	14116656-59.45%	6220888-30.82%
cs4	22399050	673762-3.01%	21725288-96.99%	18870244-84.25%	2855044-12.75%	16290737-72.73%	5434551-24.26%	16142118-72.07%	5583170-24.93%	14383338-64.21%	5442982-25.05%
cs5	28227202	777696-2.76%	27449506-97.24%	23453212-83.09%	3996294-14.16%	20570700-72.88%	6878806-24.37%	20040621-71.00%	7408885-26.25%	18322568-64.91%	7294206-26.57%
cs6	25727554	952230-3.70%	24775324-96.30%	21871592-85.01%	2903732-11.29%	18150515-70.55%	6624809-25.75%	18273412-71.03%	6501912-25.27%	16840108-65.46%	5976904-24.12%
cs7	21620800	550274-2.55%	21070526-97.45%	18655410-86.28%	2415116-11.17%	15700216-72.62%	5370310-24.84%	15722301-72.72%	5348225-24.74%	14495050-67.04%	5629920-26.72%
cs8	23162094	566848-2.45%	22595246-97.55%	20112826-86.84%	2482420-10.72%	16905016-72.99%	5690230-24.57%	16752586-72.33%	5842660-25.23%	15307555-66.09%	5072810-22.45%
cs9	24612046	650934-2.64%	23961112-97.36%	21520690-87.44%	2440422-9.92%	17740332-72.08%	6220780-25.28%	17607375-71.54%	6353737-25.82%	16188994-65.78%	7285160-30.40%
cs10	19211484	619330-3.22%	18592154-96.78%	16574318-86.27%	2017836-10.50%	13777352-71.71%	4814802-25.06%	13843335-72.06%	4748819-24.72%	12583416-65.50%	5156708-27.74%
cs11	28832590	717616-2.49%	28114974-97.51%	25007680-86.73%	3107294-10.78%	21125976-73.27%	6988998-24.24%	21005148-72.85%	7109826-24.66%	19014693-65.95%	7649102-27.21%
cs12	25667114	996683-3.88%	24670431-96.12%	21991728-85.68%	2678703-10.44%	18349202-71.49%	6321229-24.63%	18230337-71.03%	6440094-25.09%	16780386-65.38%	6401374-25.95%
cs13	21371242	638123-2.99%	20733119-97.01%	18487226-86.51%	2245893-10.51%	15516475-72.60%	5216644-24.41%	15578115-72.89%	5155004-24.12%	14109234-66.02%	4983990-24.04%
cs14	33448506	900881-2.69%	32547625-97.31%	29101302-87.00%	3446323-10.30%	24395443-72.93%	8152182-24.37%	24113102-72.09%	8434523-25.22%	21711468-64.91%	9513714-29.23%
cs15	21208184	662531-3.12%	20545653-96.88%	18293438-86.26%	2252215-10.62%	15380764-72.52%	5164889-24.35%	15276153-72.03%	5269500-24.85%	13892810-65.51%	5609528-27.30%
cs16	25784656	631858-2.45%	25152798-97.55%	22450198-87.07%	2702600-10.48%	18698116-72.52%	6454682-25.03%	18629588-72.25%	6523210-25.30%	17142426-66.48%	7332478-29.15%
cs17	21326784	599753-2.81%	20727031-97.19%	18559198-87.02%	2167833-10.16%	15408444-72.25%	5318587-24.94%	15231301-71.42%	5495730-25.77%	13958714-65.45%	5853248-28.24%
cs18	23418334	636183-2.72%	22782151-97.28%	19331528-82.55%	3450623-14.73%	16778446-71.65%	6003705-25.64%	15938803-68.06%	6843348-29.22%	13827717-59.05%	5934984-26.05%
cs19	32997140	780617-2.37%	32216523-97.63%	28677962-86.91%	3538561-10.72%	24074024-72.96%	8142499-24.68%	23891254-72.40%	8325269-25.23%	21704787-65.78%	9455796-29.35%
cs20	28440132	739316-2.60%	27700816-97.40%	24503542-86.16%	3197274-11.24%	20401177-71.73%	7299639-25.67%	20563807-72.31%	7137009-25.09%	18870060-66.35%	8141708-29.39%
cs21	22081134	500916-2.27%	21580218-97.73%	19157960-86.76%	2422258-10.97%	16067365-72.77%	5512853-24.97%	16043116-72.66%	5537102-25.08%	14568870-65.98%	5304668-24.58%
cs22	26768438	899503-3.36%	25868935-96.64%	22886452-85.50%	2982483-11.14%	19182232-71.66%	6686703-24.98%	19196813-71.71%	6672122-24.93%	17585886-65.70%	6078098-23.50%
cs23	25228076	696626-2.76%	24531450-97.24%	21685226-85.96%	2846224-11.28%	18368954-72.81%	6162496-24.43%	18175883-72.05%	6355567-25.19%	16672535-66.09%	7280200-29.68%
cs24	20432702	493984-2.42%	19938718-97.58%	17316042-84.75%	2622676-12.84%	14902630-72.94%	5036088-24.65%	14743016-72.15%	5195702-25.43%	13359222-65.38%	5197610-26.07%
cs25	29381100	706236-2.40%	28674864-97.60%	24861118-84.62%	3813746-12.98%	21581657-73.45%	7093207-24.14%	21566816-73.40%	7108048-24.19%	19765456-67.27%	6223188-21.70%
cs26	25539852	881021-3.45%	24658831-96.55%	21881276-85.68%	2777555-10.88%	18433041-72.17%	6225790-24.38%	18551062-72.64%	6107769-23.91%	16597853-64.99%	7189084-29.15%
cs27	29028840	727505-2.51%	28301335-97.49%	25024236-86.20%	3277099-11.29%	21270464-73.27%	7030871-24.22%	21121102-72.76%	7180233-24.73%	18887669-65.07%	8761074-30.96%
cs28	32495388	728519-2.24%	31766869-97.76%	28209620-86.81%	3557249-10.95%	23810129-73.27%	7956740-24.49%	23800486-73.24%	7966383-24.52%	21477992-66.10%	8813608-27.74%
cs29	30399494	650847-2.14%	29748647-97.86%	26345122-86.66%	3403525-11.20%	22286777-73.31%	7461870-24.55%	22257404-73.22%	7491243-24.64%	20093997-66.10%	7854842-26.40%
cs30	31213158	918083-2.94%	30295075-97.06%	27413662-87.83%	2881413-9.23%	22410596-71.80%	7884479-25.26%	23149735-74.17%	7145340-22.89%	21218935-67.98%	8102578-26.75%
cs31	27847330	811284-2.91%	27036046-97.09%	23955074-86.02%	3080972-11.06%	20217738-72.60%	6818308-24.48%	20043850-71.98%	6992196-25.11%	17985775-64.59%	6850450-25.34%
cs32	21879358	503396-2.30%	21375962-97.70%	19025208-86.96%	2350754-10.74%	16071113-73.45%	5304849-24.25%	15990374-73.08%	5385588-24.61%	14445565-66.02%	5540242-25.92%
cs33	26934762	850692-3.16%	26084070-96.84%	23566300-87.49%	2517770-9.35%	19401377-72.03%	6682693-24.81%	19996254-74.24%	6087816-22.60%	18175103-67.48%	7991746-30.64%
cs34	21892756	623378-2.85%	21269378-97.15%	18916830-86.41%	2352548-10.75%	15875992-72.52%	5393386-24.64%	15974125-72.97%	5295253-24.19%	14404289-65.79%	6088208-28.62%
cs35	21357840	640259-3.00%	20717581-97.00%	18475322-86.50%	2242259-10.50%	15419210-72.19%	5298371-24.81%	15523758-72.68%	5193823-24.32%	14262502-66.78%	5752160-27.76%
cs36	25170114	873474-3.47%	24296640-96.53%	21550130-85.62%	2746510-10.91%	18130402-72.03%	6166238-24.50%	18272050-72.59%	6024590-23.94%	16442111-65.32%	6980604-28.73%
cs37	18947522	667410-3.52%	18280112-96.48%	16226122-85.64%	2053990-10.84%	13713988-72.38%	4566124-24.10%	13715739-72.39%	4564373-24.09%	12215908-64.47%	4183050-22.88%
cs38	23831220	493947-2.07%	23337273-97.93%	20966482-87.98%	2370791-9.95%	17221018-72.26%	6116255-25.66%	17771759-74.57%	5565514-23.35%	16187205-67.92%	6055728-25.95%
cs39	26289770	670757-2.55%	25619013-97.45%	22824852-86.82%	2794161-10.63%	19106780-72.68%	6512233-24.77%	19039585-72.42%	6579428-25.03%	17471707-66.46%	7431330-29.01%
cs40	21813344	498925-2.29%	21314419-97.71%	18943322-86.84%	2371097-10.87%	15911785-72.95%	5402634-24.77%	15922939-73.00%	5391480-24.72%	14525430-66.59%	5341274-25.06%
cs41	26607800	699012-2.63%	25908788-97.37%	23092360-86.79%	2816428-10.58%	19383500-72.85%	6525288-24.52%	19318908-72.61%	6589880-24.77%	17255149-64.85%	8433304-32.55%
cs42	28908348	724562-2.51%	28183786-97.49%	25126812-86.92%	3056974-10.57%	20998965-72.64%	7184821-24.85%	21201067-73.34%	6982719-24.15%	19034177-65.84%	9180784-32.57%
cs43	31001182	868150-2.80%	30133032-97.20%	26843056-86.59%	3289976-10.61%	22540954-72.71%	7592078-24.49%	22557738-72.76%	7575294-24.44%	20385495-65.76%	8338048-27.67%
cs44	28278092	775305-2.74%	27502787-97.26%	24175922-85.49%	3326865-11.76%	20494649-72.48%	7008138-24.78%	20735380-73.33%	6767407-23.93%	19073600-67.45%	7484260-27.21%
cs45	19846698	494971-2.49%	19351727-97.51%	16413474-82.70%	2938253-14.80%	14434686-72.73%	4917041-24.78%	14056636-70.83%	5295091-26.68%	12867277-64.83%	4654870-24.05%
cs46	19856762	669773-3.37%	19186989-96.63%	16618102-83.69%	2568887-12.94%	14224880-71.64%	4962109-24.99%	14104114-71.03%	5082875-25.60%	12763010-64.28%	4349874-22.67%
cs47	24412494	581431-2.38%	23831063-97.62%	21510562-88.11%	2320501-9.51%	17732276-72.64%	6098787-24.98%	18290011-74.92%	5541052-22.70%	16727831-68.52%	6197946-26.01%
cs48	26843660	1009917-3.76%	25833743-96.24%	22862422-85.17%	2971321-11.07%	19320259-71.97%	6513484-24.26%	19282217-71.83%	6551526-24.41%	17195576-64.06%	6867268-26.58%
cs49	19350522	590964-3.05%	18759558-96.95%	16905842-87.37%	1853716-9.58%	13929959-71.99%	4829599-24.96%	14203400-73.40%	4556158-23.55%	13103578-67.72%	4712994-25.12%
cs50	27887190	835607-3.00%	27051583-97.00%	24259708-86.99%	2791875-10.01%	19942988-71.51%	7108595-25.49%	20832470-74.70%	6219113-22.30%	18860991-67.63%	8669894-32.05%
cs51	28090640	657335-2.34%	27433305-97.66%	24340512-86.65%	3092793-11.01%	20461899-72.84%	6971406-24.82%	20348868-72.44%	7084437-25.22%	18520182-65.93%	8256942-30.10%
cs52	34112696	1398108-4.10%	32714588-95.90%	29366076-86.09%	3348512-9.82%	24236657-71.05%	8477931-24.85%	24991442-73.26%	7723146-22.64%	22744618-66.67%	9736392-29.76%
cs53	32307116	917399-2.84%	31389717-97.16%	28023782-86.74%	3365935-10.42%	23461033-72.62%	7928684-24.54%	23758041-73.54%	7631676-23.62%	21935375-67.90%	9187434-29.27%
cs54	27291618	695975-2.55%	26595643-97.45%	23994438-87.92%	2601205-9.53%	19779460-72.47%	6816183-24.98%	20120847-73.73%	6474796-23.72%	18376470-67.33%	6550470-24.63%
cs55	28479608	733732-2.58%	27745876-97.42%	24689678-86.69%	3056198-10.73%	20676351-72.60%	7069525-24.82%	20895364-73.37%	6850512-24.05%	18732789-65.78%	8088876-29.15%
cs56	21578158	480717-2.23%	21097441-97.77%	18860026-87.40%	2237415-10.37%	15712970-72.82%	5384471-24.95%	15789794-73.17%	5307647-24.60%	14332643-66.42%	5874886-27.85%
cs57	18852380	459147-2.44%	18393233-97.56%	16641784-88.27%	1751449-9.29%	13716212-72.76%	4677021-24.81%	13852249-73.48%	4540984-24.09%	12482253-66.21%	4514822-24.55%
cs58	23807184	653294-2.74%	23153890-97.26%	20740206-87.12%	2413684-10.14%	17190521-72.21%	5963369-25.05%	17439239-73.25%	5714651-24.00%	15687502-65.89%	6107816-26.38%
cs59	27811244	1051023-3.78%	26760221-96.22%	24008604-86.33%	2751617-9.89%	19890552-71.52%	6869669-24.70%	20159924-72.49%	6600297-23.73%	18420853-66.24%	7268072-27.16%
cs60	22729360	568302-2.50%	22161058-97.50%	19636440-86.39%	2524618-11.11%	16647998-73.24%	5513060-24.26%	16518709-72.68%	5642349-24.82%	14850898-65.34%	6206296-28.01%
cs61	29360944	779028-2.65%	28581916-97.35%	24647416-83.95%	3934500-13.40%	20879310-71.11%	7702606-26.23%	19852998-67.62%	8728918-29.73%	18162938-61.86%	7844728-27.45%
cs62	21124788	493808-2.34%	20630980-97.66%	18399804-87.10%	2231176-10.56%	15342196-72.63%	5288784-25.04%	15416734-72.98%	5214246-24.68%	14076266-66.63%	4846772-23.49%
cs63	27723048	865067-3.12%	26857981-96.88%	23864684-86.08%	2993297-10.80%	20012473-72.19%	6845508-24.69%	19809439-71.45%	7048542-25.42%	18178352-65.57%	8280964-30.83%
cs64	26890562	730727-2.72%	26159835-97.28%	22757452-84.63%	3402383-12.65%	19529783-72.63%	6630052-24.66%	19122809-71.11%	7037026-26.17%	17700351-65.82%	7800342-29.82%
cs65	25341780	688432-2.72%	24653348-97.28%	21700150-85.63%	2953198-11.65%	18516177-73.07%	6137171-24.22%	18236100-71.96%	6417248-25.32%	16774108-66.19%	7290734-29.57%
cs66	21526844	596342-2.77%	20930502-97.23%	18761200-87.15%	2169302-10.08%	15632676-72.62%	5297826-24.61%	15792533-73.36%	5137969-23.87%	14259255-66.24%	5605866-26.78%
cs67	31516576	751691-2.39%	30764885-97.61%	27436516-87.05%	3328369-10.56%	23134825-73.41%	7630060-24.21%	23247969-73.76%	7516916-23.85%	21223136-67.34%	8903862-28.94%
cs68	27967026	797973-2.85%	27169053-97.15%	24398438-87.24%	2770615-9.91%	20315497-72.64%	6853556-24.51%	20219476-72.30%	6949577-24.85%	18452211-65.98%	7426448-27.33%
cs69	31143542	828492-2.66%	30315050-97.34%	26621416-85.48%	3693634-11.86%	22468385-72.14%	7846665-25.20%	22486685-72.20%	7828365-25.14%	20551719-65.99%	9129934-30.12%
cs70	25097962	827213-3.30%	24270749-96.70%	21677740-86.37%	2593009-10.33%	17884499-71.26%	6386250-25.45%	17949150-71.52%	6321599-25.19%	16218013-64.62%	5820986-23.98%
cs71	27956050	805341-2.88%	27150709-97.12%	24286198-86.87%	2864511-10.25%	20303897-72.63%	6846812-24.49%	20098193-71.89%	7052516-25.23%	18262627-65.33%	6524370-24.03%
cs72	21488150	511324-2.38%	20976826-97.62%	18690020-86.98%	2286806-10.64%	15681275-72.98%	5295551-24.64%	15636886-72.77%	5339940-24.85%	14261457-66.37%	5400916-25.75%
cs73	18933698	680973-3.60%	18252725-96.40%	16266224-85.91%	1986501-10.49%	13504770-71.33%	4747955-25.08%	13548192-71.56%	4704533-24.85%	12464589-65.83%	4301070-23.56%
cs74	21499504	570548-2.65%	20928956-97.35%	18764336-87.28%	2164620-10.07%	15747447-73.25%	5181509-24.10%	15735216-73.19%	5193740-24.16%	14209419-66.09%	5968352-28.52%
cs75	23165672	600397-2.59%	22565275-97.41%	20043164-86.52%	2522111-10.89%	16910809-73.00%	5654466-24.41%	16926139-73.07%	5639136-24.34%	15271118-65.92%	6554652-29.05%
cs76	30055124	870894-2.90%	29184230-97.10%	25814812-85.89%	3369418-11.21%	21835832-72.65%	7348398-24.45%	22056359-73.39%	7127871-23.72%	19712507-65.59%	7887448-27.03%
cs77	22109846	641026-2.90%	21468820-97.10%	19369508-87.61%	2099312-9.49%	15754764-71.26%	5714056-25.84%	16502559-74.64%	4966261-22.46%	15110179-68.34%	5548140-25.84%
cs78	33030336	857738-2.60%	32172598-97.40%	28849038-87.34%	3323560-10.06%	24017391-72.71%	8155207-24.69%	23760688-71.94%	8411910-25.47%	21565075-65.29%	8176700-25.42%
cs79	28657516	695683-2.43%	27961833-97.57%	25170700-87.83%	2791133-9.74%	20656082-72.08%	7305751-25.49%	20844398-72.74%	7117435-24.84%	19191589-66.97%	7977136-28.53%
cs80	28551250	840778-2.94%	27710472-97.06%	24569132-86.05%	3141340-11.00%	20597026-72.14%	7113446-24.91%	20606436-72.17%	7104036-24.88%	18608079-65.17%	6973670-25.17%
cs81	18597570	466980-2.51%	18130590-97.49%	16166198-86.93%	1964392-10.56%	13553146-72.88%	4577444-24.61%	13532165-72.76%	4598425-24.73%	12063022-64.86%	4830756-26.64%
cs82	20782320	597986-2.88%	20184334-97.12%	17629588-84.83%	2554746-12.29%	14939646-71.89%	5244688-25.24%	15144988-72.87%	5039346-24.25%	13491085-64.92%	5572502-27.61%
cs83	19336456	512747-2.65%	18823709-97.35%	17030408-88.07%	1793301-9.27%	14062067-72.72%	4761642-24.63%	14391732-74.43%	4431977-22.92%	13306223-68.81%	5065592-26.91%
cs84	21026944	501605-2.39%	20525339-97.61%	17995934-85.59%	2529405-12.03%	15247309-72.51%	5278030-25.10%	15337146-72.94%	5188193-24.67%	13888621-66.05%	5387536-26.25%
cs85	23002132	657049-2.86%	22345083-97.14%	19710336-85.69%	2634747-11.45%	16504816-71.75%	5840267-25.39%	16246074-70.63%	6099009-26.51%	15313855-66.58%	6289928-28.15%
cs86	26018390	577056-2.22%	25441334-97.78%	22709960-87.28%	2731374-10.50%	19039607-73.18%	6401727-24.60%	19106508-73.43%	6334826-24.35%	17138633-65.87%	6651462-26.14%
cs87	26641036	634765-2.38%	26006271-97.62%	23208616-87.12%	2797655-10.50%	19513772-73.25%	6492499-24.37%	19573785-73.47%	6432486-24.15%	17531790-65.81%	7530336-28.96%
cs88	19414866	491785-2.53%	18923081-97.47%	16982880-87.47%	1940201-9.99%	13936518-71.78%	4986563-25.68%	14077961-72.51%	4845120-24.96%	13155463-67.76%	4957290-26.20%
cs89	24247400	540490-2.23%	23706910-97.77%	21312638-87.90%	2394272-9.87%	17700876-73.00%	6006034-24.77%	17865674-73.68%	5841236-24.09%	15997338-65.98%	6986736-29.47%
cs90	23089238	657168-2.85%	22432070-97.15%	20132582-87.19%	2299488-9.96%	16610137-71.94%	5821933-25.21%	16454783-71.27%	5977287-25.89%	15258772-66.09%	6562598-29.26%
cs91	22820252	597810-2.62%	22222442-97.38%	19841192-86.95%	2381250-10.43%	16613607-72.80%	5608835-24.58%	16238757-71.16%	5983685-26.22%	14977299-65.63%	6442244-28.99%
cs92	22278232	613682-2.75%	21664550-97.25%	19472462-87.41%	2192088-9.84%	16345286-73.37%	5319264-23.88%	16600838-74.52%	5063712-22.73%	14970225-67.20%	5623140-25.96%
cs93	25656770	524544-2.04%	25132226-97.96%	22938414-89.40%	2193812-8.55%	18639505-72.65%	6492721-25.31%	19248095-75.02%	5884131-22.93%	17728471-69.10%	7128454-28.36%
cs94	18629458	430909-2.31%	18198549-97.69%	16412090-88.10%	1786459-9.59%	13529931-72.63%	4668618-25.06%	13574541-72.87%	4624008-24.82%	12689703-68.12%	4420592-24.29%
cs95	22000008	502067-2.28%	21497941-97.72%	19362130-88.01%	2135811-9.71%	15987429-72.67%	5510512-25.05%	16241670-73.83%	5256271-23.89%	14920234-67.82%	4909844-22.84%
cs96	19065488	427803-2.24%	18637685-97.76%	16699564-87.59%	1938121-10.17%	13868805-72.74%	4768880-25.01%	13911993-72.97%	4725692-24.79%	12629026-66.24%	5099942-27.36%
cs97	28431076	695096-2.44%	27735980-97.56%	24528526-86.27%	3207454-11.28%	20637795-72.59%	7098185-24.97%	20861907-73.38%	6874073-24.18%	19099057-67.18%	7083168-25.54%
cs98	25000418	666968-2.67%	24333450-97.33%	21699390-86.80%	2634060-10.54%	18151113-72.60%	6182337-24.73%	18191102-72.76%	6142348-24.57%	16607435-66.43%	5718800-23.50%
cs99	24551926	590430-2.40%	23961496-97.60%	21428788-87.28%	2532708-10.32%	18059191-73.56%	5902305-24.04%	17940597-73.07%	6020899-24.52%	15981495-65.09%	5623264-23.47%
cs100	25847294	849786-3.29%	24997508-96.71%	21467642-83.06%	3529866-13.66%	18226882-70.52%	6770626-26.19%	17358558-67.16%	7638950-29.55%	16084879-62.23%	6405262-25.62%
cs101	25024550	599424-2.40%	24425126-97.60%	21737360-86.86%	2687766-10.74%	18045880-72.11%	6379246-25.49%	18566346-74.19%	5858780-23.41%	17003904-67.95%	6259184-25.63%
cs102	28778454	884875-3.07%	27893579-96.93%	24749344-86.00%	3144235-10.93%	20592177-71.55%	7301402-25.37%	20887761-72.58%	7005818-24.34%	19165603-66.60%	7610530-27.28%
cs103	20240136	503008-2.49%	19737128-97.51%	17334054-85.64%	2403074-11.87%	14780067-73.02%	4957061-24.49%	14748100-72.87%	4989028-24.65%	13299203-65.71%	4359960-22.09%
cs104	27045008	700145-2.59%	26344863-97.41%	23248850-85.96%	3096013-11.45%	19459649-71.95%	6885214-25.46%	19286426-71.31%	7058437-26.10%	18200836-67.30%	6914652-26.25%
cs105	24033806	576916-2.40%	23456890-97.60%	20093288-83.60%	3363602-14.00%	17534070-72.96%	5922820-24.64%	17208404-71.60%	6248486-26.00%	15821917-65.83%	5302786-22.61%
cs106	23977022	550746-2.30%	23426276-97.70%	20826466-86.86%	2599810-10.84%	17385556-72.51%	6040720-25.19%	17518290-73.06%	5907986-24.64%	15883805-66.25%	5482978-23.41%
cs107	27136576	704405-2.60%	26432171-97.40%	23591502-86.94%	2840669-10.47%	19606956-72.25%	6825215-25.15%	20138678-74.21%	6293493-23.19%	18450315-67.99%	6834494-25.86%
cs108	30215640	696505-2.31%	29519135-97.69%	26529570-87.80%	2989565-9.89%	22030172-72.91%	7488963-24.79%	22379615-74.07%	7139520-23.63%	20603451-68.19%	8153706-27.62%
cs109	25112406	656041-2.61%	24456365-97.39%	21663358-86.27%	2793007-11.12%	18111709-72.12%	6344656-25.27%	18086205-72.02%	6370160-25.37%	16393777-65.28%	6276738-25.67%
cs110	27174340	614173-2.26%	26560167-97.74%	23466236-86.35%	3093931-11.39%	19694044-72.47%	6866123-25.27%	19980709-73.53%	6579458-24.21%	18165894-66.85%	6651638-25.04%
cs111	30979260	682842-2.20%	30296418-97.80%	26169592-84.47%	4126826-13.32%	22484365-72.58%	7812053-25.22%	21789027-70.33%	8507391-27.46%	19540884-63.08%	7798088-25.74%
cs112	26605856	642572-2.42%	25963284-97.58%	23442744-88.11%	2520540-9.47%	19065723-71.66%	6897561-25.92%	19593295-73.64%	6369989-23.94%	18508148-69.56%	7059674-27.19%
cs113	23933548	720862-3.01%	23212686-96.99%	20703974-86.51%	2508712-10.48%	17038947-71.19%	6173739-25.80%	17163984-71.72%	6048702-25.27%	16085848-67.21%	5588450-24.07%
cs114	23222030	805721-3.47%	22416309-96.53%	20044368-86.32%	2371941-10.21%	16488738-71.00%	5927571-25.53%	16720845-72.00%	5695464-24.53%	15486501-66.69%	5679428-25.34%
cs115	29175376	695192-2.38%	28480184-97.62%	25685440-88.04%	2794744-9.58%	21165296-72.55%	7314888-25.07%	21904538-75.08%	6575646-22.54%	20220545-69.31%	7483828-26.28%
cs116	28003150	831318-2.97%	27171832-97.03%	24104384-86.08%	3067448-10.95%	20326418-72.59%	6845414-24.45%	20492831-73.18%	6679001-23.85%	18578460-66.34%	6648200-24.47%
cs117	23951360	569180-2.38%	23382180-97.62%	20699458-86.42%	2682722-11.20%	17461806-72.91%	5920374-24.72%	17667292-73.76%	5714888-23.86%	15896500-66.37%	5435158-23.24%
cs118	28087044	575766-2.05%	27511278-97.95%	24667360-87.82%	2843918-10.13%	20534318-73.11%	6976960-24.84%	21308504-75.87%	6202774-22.08%	19160329-68.22%	7456230-27.10%
cs119	25844666	640378-2.48%	25204288-97.52%	22411362-86.72%	2792926-10.81%	18909428-73.17%	6294860-24.36%	18761796-72.59%	6442492-24.93%	16996142-65.76%	5888504-23.36%
cs120	26583982	696432-2.62%	25887550-97.38%	22878750-86.06%	3008800-11.32%	19496701-73.34%	6390849-24.04%	19449383-73.16%	6438167-24.22%	17601190-66.21%	6297172-24.33%
cs121	23644692	660910-2.80%	22983782-97.20%	20592958-87.09%	2390824-10.11%	17140337-72.49%	5843445-24.71%	17215429-72.81%	5768353-24.40%	15777716-66.73%	5721160-24.89%
cs122	28324552	657300-2.32%	27667252-97.68%	24919396-87.98%	2747856-9.70%	20640264-72.87%	7026988-24.81%	21279734-75.13%	6387518-22.55%	19388304-68.45%	7430790-26.86%
cs123	25376128	725286-2.86%	24650842-97.14%	21893024-86.27%	2757818-10.87%	18474595-72.80%	6176247-24.34%	18386941-72.46%	6263901-24.68%	16838197-66.35%	6280732-25.48%
cs124	24020782	648406-2.70%	23372376-97.30%	20307484-84.54%	3064892-12.76%	17535157-73.00%	5837219-24.30%	17540172-73.02%	5832204-24.28%	15739092-65.52%	6045754-25.87%
cs125	20795234	724410-3.48%	20070824-96.52%	17117126-82.31%	2953698-14.20%	15001787-72.14%	5069037-24.38%	14733477-70.85%	5337347-25.67%	13440270-64.63%	4666568-23.25%
cs126	21351562	625616-2.93%	20725946-97.07%	17777740-83.26%	2948206-13.81%	14995864-70.23%	5730082-26.84%	14277074-66.87%	6448872-30.20%	13245619-62.04%	4812880-23.22%
cs127	26400518	693492-2.63%	25707026-97.37%	22857966-86.58%	2849060-10.79%	19243067-72.89%	6463959-24.48%	19756045-74.83%	5950981-22.54%	18010180-68.22%	6417054-24.96%
cs128	24911258	668519-2.68%	24242739-97.32%	21500382-86.31%	2742357-11.01%	17966344-72.12%	6276395-25.20%	18057185-72.49%	6185554-24.83%	16542340-66.41%	6346404-26.18%
cs129	21329740	513466-2.41%	20816274-97.59%	18341552-85.99%	2474722-11.60%	15403134-72.21%	5413140-25.38%	15405019-72.22%	5411255-25.37%	13811948-64.75%	5679442-27.28%
cs130	23223210	806323-3.47%	22416887-96.53%	20036224-86.28%	2380663-10.25%	16704662-71.93%	5712225-24.60%	16816248-72.41%	5600639-24.12%	15467177-66.60%	6231802-27.80%
cs131	28794778	697192-2.42%	28097586-97.58%	24776244-86.04%	3321342-11.53%	21086384-73.23%	7011202-24.35%	20901488-72.59%	7196098-24.99%	18746706-65.10%	6951676-24.74%
cs132	23720084	624214-2.63%	23095870-97.37%	20707180-87.30%	2388690-10.07%	17084515-72.03%	6011355-25.34%	17389469-73.31%	5706401-24.06%	16172336-68.18%	5272752-22.83%
cs133	25441272	878388-3.45%	24562884-96.55%	22138132-87.02%	2424752-9.53%	18171455-71.43%	6391429-25.12%	18096530-71.13%	6466354-25.42%	16924441-66.52%	6174640-25.14%
cs134	22105886	513081-2.32%	21592805-97.68%	19198740-86.85%	2394065-10.83%	16311612-73.79%	5281193-23.89%	15994869-72.36%	5597936-25.32%	14302253-64.70%	4892994-22.66%
cs135	26857132	638680-2.38%	26218452-97.62%	23210424-86.42%	3008028-11.20%	19608590-73.01%	6609862-24.61%	19661657-73.21%	6556795-24.41%	17606323-65.56%	7880564-30.06%
cs136	18299508	645106-3.53%	17654402-96.47%	15965112-87.24%	1689290-9.23%	13043785-71.28%	4610617-25.20%	13467126-73.59%	4187276-22.88%	12472695-68.16%	3837860-21.74%
cs137	21595744	508878-2.36%	21086866-97.64%	18809122-87.10%	2277744-10.55%	15783475-73.09%	5303391-24.56%	15745997-72.91%	5340869-24.73%	14336270-66.38%	5524454-26.20%
cs138	21386468	603036-2.82%	20783432-97.18%	18451590-86.28%	2331842-10.90%	15316201-71.62%	5467231-25.56%	15414885-72.08%	5368547-25.10%	14132432-66.08%	4798354-23.09%
cs139	20957638	618197-2.95%	20339441-97.05%	17990916-85.84%	2348525-11.21%	15111297-72.10%	5228144-24.95%	14762682-70.44%	5576759-26.61%	13547433-64.64%	4200468-20.65%
