# Supplementary material for: Restriction site-associated DNA sequencing (RAD-seq) of tea plant (Camellia sinensis) in Sichuan province, China, provides insights into free amino acid and polyphenol contents of tea
Source: PLoS One. 2024 Dec 5;19(12):e0314144. doi: 10.1371/journal.pone.0314144 (PMC11620369; doi:10.1371/journal.pone.0314144)
Supplement: S5 Table — (XLSX) [file pone.0314144.s005.xlsx]

## Sheet: Sheet1
SNP	Chr	GeneID	Symbol	Description	KEGG_A_class	KEGG_B_class	Pathway	K_ID	GO Component	GO Function	GO Process
GWHACFB00000001__160944783	GWHACFB00000001	Cha01g016240	P4H10	XP_028121818.1 probable prolyl 4-hydroxylase 10 [Camellia sinensis]	Metabolism;Metabolism	Global and overview maps;Amino acid metabolism	ko01100//Metabolic pathways;ko00330//Arginine and proline metabolism	K00472;K00472	-	GO:0016491//oxidoreductase activity	-
		Cha01g016250	--	XP_028121816.1 uncharacterized protein LOC114319040 [Camellia sinensis]	-	-	-	-	-	-	-
		Cha01g016260	--	XP_028121817.1 uncharacterized protein LOC114319041 [Camellia sinensis]	-	-	-	-	-	GO:0033743//peptide-methionine (R)-S-oxide reductase activity	GO:0006979//response to oxidative stress;GO:0030091//protein repair
		Cha01g016270	PLDDELTA	XP_028121813.1 phospholipase D delta-like isoform X1 [Camellia sinensis]	Metabolism;Metabolism;Cellular Processes;Metabolism;Metabolism	Global and overview maps;Global and overview maps;Transport and catabolism;Lipid metabolism;Lipid metabolism	ko01100//Metabolic pathways;ko01110//Biosynthesis of secondary metabolites;ko04144//Endocytosis;ko00564//Glycerophospholipid metabolism;ko00565//Ether lipid metabolism	K01115;K01115;K01115;K01115;K01115	-	GO:0003824//catalytic activity;GO:0008808//cardiolipin synthase activity	GO:0032049//cardiolipin biosynthetic process
		Cha01g016280	SR45A	XP_028121812.1 serine/arginine-rich splicing factor SR45a-like [Camellia sinensis]	Genetic Information Processing	Transcription	ko03040//Spliceosome	K12897	-	GO:0003676//nucleic acid binding	GO:0008380//RNA splicing
GWHACFB00000003__163098341	GWHACFB00000003	Cha03g018190	--	THG14190.1 hypothetical protein TEA_020283 [Camellia sinensis var. sinensis] [Camellia sinensis]	-	-	-	-	-	-	-
		Cha03g018200	--	KAF5958409.1 hypothetical protein HYC85_005634 [Camellia sinensis]	-	-	-	-	GO:0000323//lytic vacuole;GO:0005575//cellular_component;GO:0005622//intracellular anatomical structure;GO:0005737//cytoplasm;GO:0005764//lysosome;GO:0005765//lysosomal membrane;GO:0005768//endosome;GO:0005773//vacuole;GO:0005774//vacuolar membrane;GO:0005783//endoplasmic reticulum;GO:0005789//endoplasmic reticulum membrane;GO:0010008//endosome membrane;GO:0012505//endomembrane system;GO:0016020/…	GO:0003674//molecular_function;GO:0003824//catalytic activity;GO:0004842//ubiquitin-protein transferase activity;GO:0005488//binding;GO:0008270//zinc ion binding;GO:0016740//transferase activity;GO:0019787//ubiquitin-like protein transferase activity;GO:0043167//ion binding;GO:0043169//cation binding;GO:0046872//metal ion binding;GO:0046914//transition metal ion binding;GO:0140096//catalytic acti…	GO:0002376//immune system process;GO:0002520//immune system development;GO:0006464//cellular protein modification process;GO:0006807//nitrogen compound metabolic process;GO:0006810//transport;GO:0006897//endocytosis;GO:0007275//multicellular organism development;GO:0008150//biological_process;GO:0008152//metabolic process;GO:0009987//cellular process;GO:0016192//vesicle-mediated transport;GO:0016…
		Cha03g018210	--	XP_028064315.1 uncharacterized protein LOC114267476 [Camellia sinensis]	-	-	-	-	-	-	-
GWHACFB00000005__149128892	GWHACFB00000005	Cha05g013620	LECRK4	KAF5942722.1 hypothetical protein HYC85_020364 [Camellia sinensis]	-	-	-	-	-	GO:0004672//protein kinase activity;GO:0005524//ATP binding	GO:0006468//protein phosphorylation;GO:0048544//recognition of pollen
		Cha05g013630	LECRK4	KAF5942721.1 hypothetical protein HYC85_020363 [Camellia sinensis]	-	-	-	-	-	GO:0004672//protein kinase activity	GO:0006468//protein phosphorylation;GO:0048544//recognition of pollen
		Cha05g013640	FIE2	XP_028083467.1 polycomb group protein FIE1 [Camellia sinensis]	-	-	-	-	GO:0000228//nuclear chromosome;GO:0000785//chromatin;GO:0000792//heterochromatin;GO:0000803//sex chromosome;GO:0001739//sex chromatin;GO:0005575//cellular_component;GO:0005622//intracellular anatomical structure;GO:0005634//nucleus;GO:0005654//nucleoplasm;GO:0005677//chromatin silencing complex;GO:0005694//chromosome;GO:0005737//cytoplasm;GO:0005829//cytosol;GO:0017053//transcription repressor co…	GO:0000976//transcription cis-regulatory region binding;GO:0000977//RNA polymerase II transcription regulatory region sequence-specific DNA binding;GO:0000978//RNA polymerase II cis-regulatory region sequence-specific DNA binding;GO:0000987//cis-regulatory region sequence-specific DNA binding;GO:0001067//transcription regulatory region nucleic acid binding;GO:0003674//molecular_function;GO:000367…	GO:0000122//negative regulation of transcription by RNA polymerase II;GO:0006139//nucleobase-containing compound metabolic process;GO:0006325//chromatin organization;GO:0006349//regulation of gene expression by genetic imprinting;GO:0006351//transcription, DNA-templated;GO:0006355//regulation of transcription, DNA-templated;GO:0006357//regulation of transcription by RNA polymerase II;GO:0006464//…
GWHACFB00000005__149726672		Cha05g013660	LECRK3	XP_028083475.1 G-type lectin S-receptor-like serine/threonine-protein kinase LECRK3, partial [Camellia sinensis]	-	-	-	-	-	GO:0004672//protein kinase activity;GO:0005524//ATP binding	GO:0006468//protein phosphorylation;GO:0048544//recognition of pollen
GWHACFB00000005__151036981		Cha05g013940	RPS9M	KAF5949412.1 hypothetical protein HYC85_011405 [Camellia sinensis]	Genetic Information Processing	Translation	ko03010//Ribosome	K02996	GO:0000313//organellar ribosome;GO:0000314//organellar small ribosomal subunit;GO:0005575//cellular_component;GO:0005622//intracellular anatomical structure;GO:0005737//cytoplasm;GO:0005739//mitochondrion;GO:0005759//mitochondrial matrix;GO:0005761//mitochondrial ribosome;GO:0005763//mitochondrial small ribosomal subunit;GO:0005840//ribosome;GO:0015935//small ribosomal subunit;GO:0022627//cytosol…	GO:0003674//molecular_function;GO:0003676//nucleic acid binding;GO:0003723//RNA binding;GO:0003735//structural constituent of ribosome;GO:0005198//structural molecule activity;GO:0005488//binding;GO:0097159//organic cyclic compound binding;GO:1901363//heterocyclic compound binding	GO:0000462//maturation of SSU-rRNA from tricistronic rRNA transcript (SSU-rRNA, 5.8S rRNA, LSU-rRNA);GO:0006139//nucleobase-containing compound metabolic process;GO:0006364//rRNA processing;GO:0006396//RNA processing;GO:0006412//translation;GO:0006518//peptide metabolic process;GO:0006725//cellular aromatic compound metabolic process;GO:0006807//nitrogen compound metabolic process;GO:0007275//mul…
		Cha05g013950	--	KAE8734139.1 ERF098 protein [Hibiscus syriacus]	-	-	-	-	-	-	-
		Cha05g013960	--	CAD1824673.1 unnamed protein product [Ananas comosus var. bracteatus] [Ananas comosus]	-	-	-	-	GO:0016020//membrane	GO:0005044//scavenger receptor activity	GO:0015074//DNA integration
		Cha05g013970	mis3	XP_028097476.1 KRR1 small subunit processome component [Camellia sinensis]	-	-	-	-	-	-	-
		Cha05g013980	LTD	XP_028097471.1 protein LHCP TRANSLOCATION DEFECT [Camellia sinensis]	-	-	-	-	-	-	-
		Cha05g013990	--	XP_028097467.1 uncharacterized protein LOC114297270 isoform X1 [Camellia sinensis]	-	-	-	-	-	-	GO:0016192//vesicle-mediated transport
GWHACFB00000008__1960292	GWHACFB00000008	Cha08g000060	--	XP_028083171.1 uncharacterized protein LOC114284471 isoform X4 [Camellia sinensis]	-	-	-	-	-	-	-
		Cha08g000070	--	XP_028125774.1 uncharacterized protein DDB_G0271670-like [Camellia sinensis]	-	-	-	-	-	-	-
		Cha08g000080	METE	XP_028082839.1 LOW QUALITY PROTEIN: 5-methyltetrahydropteroyltriglutamate--homocysteine methyltransferase-like [Camellia sinensis]	Metabolism;Metabolism;Metabolism;Metabolism;Metabolism	Global and overview maps;Global and overview maps;Global and overview maps;Amino acid metabolism;Metabolism of other amino acids	ko01100//Metabolic pathways;ko01110//Biosynthesis of secondary metabolites;ko01230//Biosynthesis of amino acids;ko00270//Cysteine and methionine metabolism;ko00450//Selenocompound metabolism	K00549;K00549;K00549;K00549;K00549	-	GO:0003871//5-methyltetrahydropteroyltriglutamate-homocysteine S-methyltransferase activity;GO:0008270//zinc ion binding	GO:0008652//cellular amino acid biosynthetic process;GO:0009086//methionine biosynthetic process
GWHACFB00000009__143327484	GWHACFB00000009	Cha09g016500	At5g48970	THG19180.1 hypothetical protein TEA_002272 [Camellia sinensis var. sinensis] [Camellia sinensis]	-	-	-	-	-	-	-
		Cha09g016510	--	KAF5941481.1 hypothetical protein HYC85_019123 [Camellia sinensis]	-	-	-	-	-	-	GO:0032981//mitochondrial respiratory chain complex I assembly
		Cha09g016520	NFYB5	XP_028058616.1 nuclear transcription factor Y subunit B-5-like [Camellia sinensis]	-	-	-	-	GO:0005669//transcription factor TFIID complex	GO:0003677//DNA binding	GO:0006352//DNA-templated transcription, initiation
		Cha09g016530	CUL1	XP_028058601.1 cullin-1-like isoform X1 [Camellia sinensis]	Genetic Information Processing;Genetic Information Processing	Folding, sorting and degradation;Folding, sorting and degradation	ko04141//Protein processing in endoplasmic reticulum;ko04120//Ubiquitin mediated proteolysis	K03347;K03347	GO:0000151//ubiquitin ligase complex;GO:0000228//nuclear chromosome;GO:0000793//condensed chromosome;GO:0000794//condensed nuclear chromosome;GO:0005575//cellular_component;GO:0005622//intracellular anatomical structure;GO:0005634//nucleus;GO:0005694//chromosome;GO:0005737//cytoplasm;GO:0005819//spindle;GO:0005829//cytosol;GO:0005856//cytoskeleton;GO:0009524//phragmoplast;GO:0015630//microtubule …	GO:0003674//molecular_function;GO:0005488//binding;GO:0005515//protein binding;GO:0019899//enzyme binding;GO:0031625//ubiquitin protein ligase binding;GO:0044389//ubiquitin-like protein ligase binding	GO:0000003//reproduction;GO:0000160//phosphorelay signal transduction system;GO:0001101//response to acid chemical;GO:0003006//developmental process involved in reproduction;GO:0006464//cellular protein modification process;GO:0006508//proteolysis;GO:0006511//ubiquitin-dependent protein catabolic process;GO:0006807//nitrogen compound metabolic process;GO:0007049//cell cycle;GO:0007154//cell commu…
GWHACFB00000013__3414899	GWHACFB00000013	Cha13g000230	PGIP1	XP_028121482.1 polygalacturonase inhibitor-like [Camellia sinensis]	-	-	-	-	GO:0005575//cellular_component;GO:0005576//extracellular region;GO:0005618//cell wall;GO:0016020//membrane;GO:0030312//external encapsulating structure;GO:0071944//cell periphery	GO:0005515//protein binding	GO:0006950//response to stress;GO:0006952//defense response;GO:0008150//biological_process;GO:0050896//response to stimulus
GWHACFB00000013__5088455		Cha13g000290	IPCS2	THF94526.1 hypothetical protein TEA_016458 [Camellia sinensis var. sinensis] [Camellia sinensis]	-	-	-	-	-	-	-
GWHACFB00003007__72192	GWHACFB00003007	ChaUn13247.1	--	XP_028102281.1 protein PHOTOSYSTEM I ASSEMBLY 2, chloroplastic [Camellia sinensis]	-	-	-	-	-	GO:0005515//protein binding;GO:0031072//heat shock protein binding;GO:0051082//unfolded protein binding	GO:0006457//protein folding;GO:0009408//response to heat
		ChaUn13247.2	--	XP_028102280.1 protein PNS1-like [Camellia sinensis]	-	-	-	-	-	GO:0022857//transmembrane transporter activity	GO:0055085//transmembrane transport
		ChaUn13247.3	GLCAT14A	XP_028102284.1 beta-glucuronosyltransferase GlcAT14A [Camellia sinensis]	-	-	-	-	GO:0016020//membrane	GO:0016757//glycosyltransferase activity	-
		ChaUn13247.5	QKY	XP_028102282.1 FT-interacting protein 3 [Camellia sinensis]	-	-	-	-	GO:0005575//cellular_component;GO:0005622//intracellular anatomical structure;GO:0005737//cytoplasm;GO:0005886//plasma membrane;GO:0008021//synaptic vesicle;GO:0012505//endomembrane system;GO:0012506//vesicle membrane;GO:0016020//membrane;GO:0030054//cell junction;GO:0030133//transport vesicle;GO:0030424//axon;GO:0030658//transport vesicle membrane;GO:0030659//cytoplasmic vesicle membrane;GO:0030…	GO:0000149//SNARE binding;GO:0003674//molecular_function;GO:0005488//binding;GO:0005509//calcium ion binding;GO:0005515//protein binding;GO:0005516//calmodulin binding;GO:0005543//phospholipid binding;GO:0008289//lipid binding;GO:0017075//syntaxin-1 binding;GO:0019905//syntaxin binding;GO:0019992//diacylglycerol binding;GO:0043167//ion binding;GO:0043168//anion binding;GO:0043169//cation binding;…	GO:0001505//regulation of neurotransmitter levels;GO:0006810//transport;GO:0006836//neurotransmitter transport;GO:0006887//exocytosis;GO:0007154//cell communication;GO:0007165//signal transduction;GO:0007267//cell-cell signaling;GO:0007268//chemical synaptic transmission;GO:0007269//neurotransmitter secretion;GO:0008150//biological_process;GO:0009987//cellular process;GO:0010646//regulation of ce…
GWHACFB00028468__52801	GWHACFB00028468	ChaUn7173.1	--	XP_028071507.1 2S sulfur-rich seed storage protein 2-like [Camellia sinensis]	-	-	-	-	-	-	GO:0009292//genetic transfer
		ChaUn7173.2	UBI11	KAG7585846.1 Ubiquitin domain [Arabidopsis thaliana x Arabidopsis arenosa]	Genetic Information Processing	Folding, sorting and degradation	ko04120//Ubiquitin mediated proteolysis	K08770	GO:0005576//extracellular region;GO:0005737//cytoplasm	GO:0000166//nucleotide binding;GO:0003980//UDP-glucose:glycoprotein glucosyltransferase activity;GO:0004827//proline-tRNA ligase activity;GO:0005515//protein binding;GO:0005524//ATP binding;GO:0018522//benzoyl-CoA reductase activity	GO:0003352//regulation of cilium movement;GO:0006289//nucleotide-excision repair;GO:0006433//prolyl-tRNA aminoacylation;GO:0006486//protein glycosylation;GO:0031639//plasminogen activation
