# Supplementary material for: Restriction site-associated DNA sequencing (RAD-seq) of tea plant (Camellia sinensis) in Sichuan province, China, provides insights into free amino acid and polyphenol contents of tea
Source: PLoS One. 2024 Dec 5;19(12):e0314144. doi: 10.1371/journal.pone.0314144 (PMC11620369; doi:10.1371/journal.pone.0314144)
Supplement: S6 Table — (XLSX) [file pone.0314144.s006.xlsx]

## Sheet: Sheet1
SNP	Chr	GeneID	Symbol	Description	KEGG_A_class	KEGG_B_class	Pathway	K_ID	GO Component	GO Function	GO Process
GWHACFB00000001__15310628	GWHACFB00000001	Cha01g002220	NAC078	XP_028124169.1 NAC domain containing protein 50-like [Camellia sinensis]	-	-	-	-	-	GO:0003677//DNA binding	GO:0006355//regulation of transcription, DNA-templated
		Cha01g002230	NAC078	THF94155.1 hypothetical protein TEA_004418 [Camellia sinensis var. sinensis] [Camellia sinensis]	-	-	-	-	GO:0005575//cellular_component;GO:0005622//intracellular anatomical structure;GO:0005634//nucleus;GO:0005737//cytoplasm;GO:0016020//membrane;GO:0016021//integral component of membrane;GO:0031224//intrinsic component of membrane;GO:0043226//organelle;GO:0043227//membrane-bounded organelle;GO:0043229//intracellular organelle;GO:0043231//intracellular membrane-bounded organelle	GO:0003674//molecular_function;GO:0003676//nucleic acid binding;GO:0003677//DNA binding;GO:0003700//DNA-binding transcription factor activity;GO:0005488//binding;GO:0097159//organic cyclic compound binding;GO:0140110//transcription regulator activity;GO:1901363//heterocyclic compound binding	GO:0006139//nucleobase-containing compound metabolic process;GO:0006351//transcription, DNA-templated;GO:0006355//regulation of transcription, DNA-templated;GO:0006725//cellular aromatic compound metabolic process;GO:0006807//nitrogen compound metabolic process;GO:0008150//biological_process;GO:0008152//metabolic process;GO:0009058//biosynthetic process;GO:0009059//macromolecule biosynthetic proc…
		Cha01g002240	MDH1	KAF5959364.1 hypothetical protein HYC85_000573 [Camellia sinensis]	Metabolism;Metabolism;Metabolism;Metabolism	Global and overview maps;Global and overview maps;Carbohydrate metabolism;Energy metabolism	ko01100//Metabolic pathways;ko01200//Carbon metabolism;ko00620//Pyruvate metabolism;ko00710//Carbon fixation in photosynthetic organisms	K00051;K00051;K00051;K00051	GO:0005575//cellular_component;GO:0005576//extracellular region;GO:0005622//intracellular anatomical structure;GO:0005737//cytoplasm;GO:0005739//mitochondrion;GO:0009507//chloroplast;GO:0009526//plastid envelope;GO:0009532//plastid stroma;GO:0009536//plastid;GO:0009570//chloroplast stroma;GO:0009579//thylakoid;GO:0009941//chloroplast envelope;GO:0031967//organelle envelope;GO:0031975//envelope;GO…	GO:0003674//molecular_function;GO:0003824//catalytic activity;GO:0004459//L-lactate dehydrogenase activity;GO:0008746//NAD(P)+ transhydrogenase activity;GO:0016491//oxidoreductase activity;GO:0016614//oxidoreductase activity, acting on CH-OH group of donors;GO:0016615//malate dehydrogenase activity;GO:0016616//oxidoreductase activity, acting on the CH-OH group of donors, NAD or NADP as acceptor;G…	GO:0005975//carbohydrate metabolic process;GO:0006082//organic acid metabolic process;GO:0006091//generation of precursor metabolites and energy;GO:0006099//tricarboxylic acid cycle;GO:0006101//citrate metabolic process;GO:0006107//oxaloacetate metabolic process;GO:0006108//malate metabolic process;GO:0006139//nucleobase-containing compound metabolic process;GO:0006725//cellular aromatic compound…
		Cha01g002250	ACBP4	KAF5959363.1 hypothetical protein HYC85_000572 [Camellia sinensis]	-	-	-	-	GO:0005575//cellular_component;GO:0005622//intracellular anatomical structure;GO:0005634//nucleus;GO:0005737//cytoplasm;GO:0005829//cytosol;GO:0043226//organelle;GO:0043227//membrane-bounded organelle;GO:0043229//intracellular organelle;GO:0043231//intracellular membrane-bounded organelle	GO:0000062//fatty-acyl-CoA binding;GO:0000166//nucleotide binding;GO:0003674//molecular_function;GO:0005488//binding;GO:0005515//protein binding;GO:0005524//ATP binding;GO:0008134//transcription factor binding;GO:0008289//lipid binding;GO:0017076//purine nucleotide binding;GO:0030554//adenyl nucleotide binding;GO:0032553//ribonucleotide binding;GO:0032555//purine ribonucleotide binding;GO:0032559…	GO:0001101//response to acid chemical;GO:0006810//transport;GO:0006869//lipid transport;GO:0007059//chromosome segregation;GO:0008150//biological_process;GO:0009314//response to radiation;GO:0009416//response to light stimulus;GO:0009628//response to abiotic stimulus;GO:0009719//response to endogenous stimulus;GO:0009723//response to ethylene;GO:0009725//response to hormone;GO:0009753//response t…
		Cha01g002260	--	XP_028126075.1 kinesin-like protein KIN-8A [Camellia sinensis]	-	-	-	-	-	-	-
GWHACFB00000001__48032593		Cha01g006610	LSAT_1X82001	XP_028055086.1 non-specific lipid-transfer protein 1-like [Camellia sinensis]	-	-	-	-	-	GO:0003674//molecular_function;GO:0005488//binding;GO:0008289//lipid binding	GO:0006810//transport;GO:0006869//lipid transport;GO:0008150//biological_process;GO:0010876//lipid localization;GO:0033036//macromolecule localization;GO:0051179//localization;GO:0051234//establishment of localization;GO:0071702//organic substance transport
GWHACFB00000002__4985113	GWHACFB00000002	Cha02g000510	MYB3	XP_028087832.1 myb-related protein 308-like isoform X1 [Camellia sinensis]	-	-	-	-	GO:0005575//cellular_component;GO:0005622//intracellular anatomical structure;GO:0005634//nucleus;GO:0043226//organelle;GO:0043227//membrane-bounded organelle;GO:0043229//intracellular organelle;GO:0043231//intracellular membrane-bounded organelle	GO:0000981//DNA-binding transcription factor activity, RNA polymerase II-specific;GO:0001067//transcription regulatory region nucleic acid binding;GO:0003674//molecular_function;GO:0003676//nucleic acid binding;GO:0003677//DNA binding;GO:0003700//DNA-binding transcription factor activity;GO:0005488//binding;GO:0043565//sequence-specific DNA binding;GO:0097159//organic cyclic compound binding;GO:0…	GO:0000003//reproduction;GO:0000902//cell morphogenesis;GO:0000904//cell morphogenesis involved in differentiation;GO:0003006//developmental process involved in reproduction;GO:0006139//nucleobase-containing compound metabolic process;GO:0006351//transcription, DNA-templated;GO:0006355//regulation of transcription, DNA-templated;GO:0006357//regulation of transcription by RNA polymerase II;GO:0006…
GWHACFB00000004__164841066	GWHACFB00000004	Cha04g018610	fluG	THG22594.1 hypothetical protein TEA_013603 [Camellia sinensis var. sinensis] [Camellia sinensis]	-	-	-	-	GO:0005575//cellular_component;GO:0005622//intracellular anatomical structure;GO:0005737//cytoplasm	GO:0003674//molecular_function;GO:0003824//catalytic activity;GO:0004356//glutamate-ammonia ligase activity;GO:0016787//hydrolase activity;GO:0016788//hydrolase activity, acting on ester bonds	GO:0000003//reproduction;GO:0000905//sporocarp development involved in asexual reproduction;GO:0001896//autolysis;GO:0003006//developmental process involved in reproduction;GO:0006542//glutamine biosynthetic process;GO:0006725//cellular aromatic compound metabolic process;GO:0006807//nitrogen compound metabolic process;GO:0007275//multicellular organism development;GO:0008150//biological_process;…
GWHACFB00000008__107815069	GWHACFB00000008	Cha08g010570	--	KAF5942179.1 hypothetical protein HYC85_019821 [Camellia sinensis]	-	-	-	-	-	GO:0046983//protein dimerization activity	-
		Cha08g010580	--	XP_028074018.1 uncharacterized protein LOC114276428 isoform X3 [Camellia sinensis]	-	-	-	-	-	-	-
		Cha08g010590	At2g19130	THG20810.1 hypothetical protein TEA_003884 [Camellia sinensis var. sinensis] [Camellia sinensis]	-	-	-	-	-	GO:0004672//protein kinase activity;GO:0005524//ATP binding	GO:0006468//protein phosphorylation;GO:0048544//recognition of pollen
		Cha08g010600	PYR4	THG20770.1 hypothetical protein TEA_003844 [Camellia sinensis var. sinensis] [Camellia sinensis]	Metabolism;Metabolism	Global and overview maps;Nucleotide metabolism	ko01100//Metabolic pathways;ko00240//Pyrimidine metabolism	K01465;K01465	GO:0005575//cellular_component;GO:0005622//intracellular anatomical structure;GO:0005634//nucleus;GO:0005737//cytoplasm;GO:0005739//mitochondrion;GO:0005829//cytosol;GO:0009507//chloroplast;GO:0009536//plastid;GO:0043226//organelle;GO:0043227//membrane-bounded organelle;GO:0043229//intracellular organelle;GO:0043231//intracellular membrane-bounded organelle	GO:0003674//molecular_function;GO:0003824//catalytic activity;GO:0004151//dihydroorotase activity;GO:0005488//binding;GO:0008270//zinc ion binding;GO:0016787//hydrolase activity;GO:0016810//hydrolase activity, acting on carbon-nitrogen (but not peptide) bonds;GO:0016812//hydrolase activity, acting on carbon-nitrogen (but not peptide) bonds, in cyclic amides;GO:0043167//ion binding;GO:0043169//cat…	GO:0006139//nucleobase-containing compound metabolic process;GO:0006206//pyrimidine nucleobase metabolic process;GO:0006207//'de novo' pyrimidine nucleobase biosynthetic process;GO:0006213//pyrimidine nucleoside metabolic process;GO:0006220//pyrimidine nucleotide metabolic process;GO:0006221//pyrimidine nucleotide biosynthetic process;GO:0006222//UMP biosynthetic process;GO:0006725//cellular arom…
GWHACFB00000009__149267811	GWHACFB00000009	Cha09g017840	HAT	KAH7841994.1 hypothetical protein Vadar_000289 [Vaccinium darrowii]	-	-	-	-	-	GO:0003677//DNA binding;GO:0046983//protein dimerization activity	-
		Cha09g017850	VAMP721	XP_028073936.1 vesicle-associated membrane protein 721 [Camellia sinensis]	-	-	-	-	GO:0016021//integral component of membrane	-	GO:0016192//vesicle-mediated transport
		Cha09g017860	Vps13	KAF5939378.1 hypothetical protein HYC85_023637 [Camellia sinensis]	-	-	-	-	-	-	-
GWHACFB00000011__6670996	GWHACFB00000011	Cha11g000470	GPAT3	XP_028073020.1 probable glycerol-3-phosphate acyltransferase 3 [Camellia sinensis]	Metabolism;Metabolism;Metabolism;Metabolism	Global and overview maps;Global and overview maps;Lipid metabolism;Lipid metabolism	ko01100//Metabolic pathways;ko01110//Biosynthesis of secondary metabolites;ko00564//Glycerophospholipid metabolism;ko00561//Glycerolipid metabolism	K13508;K13508;K13508;K13508	-	-	-
		Cha11g000480	GPAT3	KAF5931463.1 hypothetical protein HYC85_032336 [Camellia sinensis]	Metabolism;Metabolism;Metabolism;Metabolism	Global and overview maps;Global and overview maps;Lipid metabolism;Lipid metabolism	ko01100//Metabolic pathways;ko01110//Biosynthesis of secondary metabolites;ko00564//Glycerophospholipid metabolism;ko00561//Glycerolipid metabolism	K13508;K13508;K13508;K13508	-	GO:0016746//acyltransferase activity	-
		Cha11g000490	At3g62310	KAF5931464.1 hypothetical protein HYC85_032337 [Camellia sinensis]	Genetic Information Processing	Transcription	ko03040//Spliceosome	K12820	-	-	GO:0006139//nucleobase-containing compound metabolic process
		Cha11g000500	At2g47250	OVA16735.1 Helicase [Macleaya cordata]	Genetic Information Processing	Transcription	ko03040//Spliceosome	K12820	-	GO:0004386//helicase activity	GO:0006139//nucleobase-containing compound metabolic process
		Cha11g000510	At3g62310	XP_010267917.1 PREDICTED: probable pre-mRNA-splicing factor ATP-dependent RNA helicase DEAH2 isoform X1 [Nelumbo nucifera]	Genetic Information Processing	Transcription	ko03040//Spliceosome	K12820	GO:0005575//cellular_component;GO:0005622//intracellular anatomical structure;GO:0005634//nucleus;GO:0005681//spliceosomal complex;GO:0005684//U2-type spliceosomal complex;GO:0005737//cytoplasm;GO:0005739//mitochondrion;GO:0030684//preribosome;GO:0030686//90S preribosome;GO:0032991//protein-containing complex;GO:0043226//organelle;GO:0043227//membrane-bounded organelle;GO:0043229//intracellular o…	GO:0000166//nucleotide binding;GO:0003674//molecular_function;GO:0003676//nucleic acid binding;GO:0003723//RNA binding;GO:0003724//RNA helicase activity;GO:0003729//mRNA binding;GO:0003824//catalytic activity;GO:0004386//helicase activity;GO:0005488//binding;GO:0005524//ATP binding;GO:0008186//ATP-dependent activity, acting on RNA;GO:0016462//pyrophosphatase activity;GO:0016787//hydrolase activit…	GO:0000375//RNA splicing, via transesterification reactions;GO:0000377//RNA splicing, via transesterification reactions with bulged adenosine as nucleophile;GO:0000390//spliceosomal complex disassembly;GO:0000398//mRNA splicing, via spliceosome;GO:0000460//maturation of 5.8S rRNA;GO:0000462//maturation of SSU-rRNA from tricistronic rRNA transcript (SSU-rRNA, 5.8S rRNA, LSU-rRNA);GO:0000463//matur…
		Cha11g000520	PCMP-E76	XP_028073025.1 pentatricopeptide repeat-containing protein At1g53600, mitochondrial-like [Camellia sinensis]	-	-	-	-	GO:0015934//large ribosomal subunit;GO:0022625//cytosolic large ribosomal subunit	GO:0003735//structural constituent of ribosome;GO:0016655//oxidoreductase activity, acting on NAD(P)H, quinone or similar compound as acceptor	GO:0006412//translation;GO:0008152//metabolic process
		Cha11g000530	LACS1	XP_028057150.1 long chain acyl-CoA synthetase 1-like isoform X1 [Camellia sinensis]	Metabolism;Cellular Processes;Metabolism;Metabolism;Metabolism	Global and overview maps;Transport and catabolism;Global and overview maps;Lipid metabolism;Lipid metabolism	ko01100//Metabolic pathways;ko04146//Peroxisome;ko01212//Fatty acid metabolism;ko00071//Fatty acid degradation;ko00061//Fatty acid biosynthesis	K01897;K01897;K01897;K01897;K01897	-	GO:0003987//acetate-CoA ligase activity;GO:0008668//(2,3-dihydroxybenzoyl)adenylate synthase activity;GO:0008756//o-succinylbenzoate-CoA ligase activity;GO:0030729//acetoacetate-CoA ligase activity;GO:0047473//D-alanine [D-alanyl carrier protein] ligase activity;GO:0050218//propionate-CoA ligase activity	GO:0009234//menaquinone biosynthetic process;GO:0019287//isopentenyl diphosphate biosynthetic process, mevalonate pathway;GO:0019290//siderophore biosynthetic process;GO:0019350//teichoic acid biosynthetic process;GO:0019427//acetyl-CoA biosynthetic process from acetate
		Cha11g000540	LACS1	XP_028057150.1 long chain acyl-CoA synthetase 1-like isoform X1 [Camellia sinensis]	Metabolism;Cellular Processes;Metabolism;Metabolism;Metabolism	Global and overview maps;Transport and catabolism;Global and overview maps;Lipid metabolism;Lipid metabolism	ko01100//Metabolic pathways;ko04146//Peroxisome;ko01212//Fatty acid metabolism;ko00071//Fatty acid degradation;ko00061//Fatty acid biosynthesis	K01897;K01897;K01897;K01897;K01897	GO:0005575//cellular_component;GO:0005622//intracellular anatomical structure;GO:0005737//cytoplasm;GO:0005783//endoplasmic reticulum;GO:0012505//endomembrane system;GO:0043226//organelle;GO:0043227//membrane-bounded organelle;GO:0043229//intracellular organelle;GO:0043231//intracellular membrane-bounded organelle	GO:0000166//nucleotide binding;GO:0003674//molecular_function;GO:0003824//catalytic activity;GO:0003987//acetate-CoA ligase activity;GO:0004467//long-chain fatty acid-CoA ligase activity;GO:0005488//binding;GO:0005524//ATP binding;GO:0008756//o-succinylbenzoate-CoA ligase activity;GO:0015645//fatty acid ligase activity;GO:0016405//CoA-ligase activity;GO:0016874//ligase activity;GO:0016877//ligase…	GO:0001676//long-chain fatty acid metabolic process;GO:0006082//organic acid metabolic process;GO:0006629//lipid metabolic process;GO:0006631//fatty acid metabolic process;GO:0008150//biological_process;GO:0008152//metabolic process;GO:0009058//biosynthetic process;GO:0009059//macromolecule biosynthetic process;GO:0009234//menaquinone biosynthetic process;GO:0009987//cellular process;GO:0010025//…
GWHACFB00000956__13028	GWHACFB00000956	ChaUn11057.6	--	XP_028091419.1 uncharacterized protein LOC114291753 [Camellia sinensis]	-	-	-	-	GO:1990879//CST complex	GO:0003697//single-stranded DNA binding;GO:0003899//DNA-directed 5'-3' RNA polymerase activity;GO:0005524//ATP binding;GO:0016301//kinase activity;GO:0016887//ATP hydrolysis activity;GO:0046983//protein dimerization activity	GO:0006351//transcription, DNA-templated
